# Supplementary material for: Project Inclusive Genetics: Exploring the impact of patient-centered counseling training on physical disability bias in the prenatal setting
Source: PLoS One. 2021 Aug 5;16(8):e0255722. doi: 10.1371/journal.pone.0255722 (PMC8341652; doi:10.1371/journal.pone.0255722)
Supplement: S3 Appendix — (XLSX) [file pone.0255722.s003.xlsx]

## Sheet: Sheet1
Clinical scenario 1 prompt: A couple, Mr. and Mrs. J, comes to you after learning that they are expecting a male child. Mrs. J tells you about her family history of Becker Muscular Dystrophy (BMD) and that she knows she is a carrier for the disease. BMD is an X-linked condition that causes progressive skeletal muscle weakness and cardiomyopathy. BMD typically presents in childhood or adolescence,…	The parents tell you they would terminate the pregnancy, if the fetus were found to have BMD. If you were the patient’s healthcare provider, how would you counsel the couple about testing?	The parents tell you they would NOT terminate the pregnancy if the fetus were found to have BMD. If you were the patient’s healthcare provider, how would you counsel the couple about testing?	If you were personally the patient, would you get prenatal genetic testing for BMD during the pregnancy?	If you were personally the patient, if the fetus were found to be affected with BMD, would you seek to terminate the pregnancy?	The impact BMD has on physical abilities has had the following influence on my above decisions:	Clinical scenario 2 prompt: A couple, Mr. and Mrs. H, was referred to you for a prenatal counseling session at 12 weeks gestation because they were both found to be carriers of ataxia telangiectasia (AT) through expanded carrier screening ordered by Mrs. H’s obstetrician. AT is a condition characterized by childhood onset movement problems called ataxia. They can have difficulty walking and with …	The couple tells you they would terminate the pregnancy if the fetus was found to have AT. If you were the patient’s healthcare provider, how would you counsel the couple about testing?	The parents tells you they would NOT terminate the pregnancy, regardless of the results. If you were the patient’s healthcare provider, how would you counsel the couple about testing?	If you were personally the patient, would you get prenatal genetic testing for AT?	If you were personally the patient, would you seek to terminate the pregnancy based on the results?	The impact AT has on physical abilities has had the following influence on my above decisions:	What is your age?	What is your current gender identity?	What is your work setting?	What is your role in a clinical setting?	How religious do you consider yourself to be?	What is your political identity?	What is your stance on termination of pregnacy?	What is your state of residence?	Please describe your level of clinical experience counseling pregnant patients about prenatal genetic testing.	Most people are uncomfortable around a child with a physical disability.	The good characteristics of a child with a physical disability tend to be ignored.	Most children with a physical disability are extremely impaired and cannot live independently as adults.	People with physical disabilities are often treated as outcasts.	Most people feel that having a child with a physical disability is undesirable.	Physical disability IAT results
	Offer but neither recommend nor discourage prenatal testing	Offer but neither recommend nor discourage prenatal testing	Yes	Yes	Great influence		Offer but neither recommend nor discourage prenatal testing	Offer but neither recommend nor discourage prenatal testing	Yes	Yes	Great influence	23	Female	Clinical patient-facing	Medical student (clinical)	Not at all religious	Liberal	Very Pro Choice (termination is acceptable for any reason)	Massachusetts (MA)	Not at all experienced	Agree	Agree	Disagree	Strongly agree	Neutral	Your data suggest a slight automatic preference for Physically disabled over Abled persons.
	Offer but neither recommend nor discourage prenatal testing	Offer but neither recommend nor discourage prenatal testing	Yes	Unsure	Great influence		Offer but neither recommend nor discourage prenatal testing	Discourage prenatal testing	Most likely	Unsure	Moderate influence	24	Female	Other	Medical student (preclinical)	Somewhat religious	Liberal	Very Pro Choice (termination is acceptable for any reason)	Massachusetts (MA)	Not at all experienced	Disagree	Disagree	Disagree	Disagree	Disagree	Your data suggest no automatic preference between Abled persons and Physically disabled.
	Offer but neither recommend nor discourage prenatal testing	Strongly discourage prenatal testing	Probably not	Probably not	Moderate influence		Offer but neither recommend nor discourage prenatal testing	Offer but neither recommend nor discourage prenatal testing	Most likely	Unsure	Great influence	27	Female	Other	Genetic counselor	Very religious	Liberal	Somewhat Pro Choice (termination is acceptable for some reasons)	Missouri (MO)	Not very experienced	Agree	Agree	Disagree	Strongly agree	Agree	Your data suggest a slight automatic preference for Abled persons over Physically disabled.
	Strongly recommend prenatal testing	Strongly recommend prenatal testing	Yes	Most likely	Great influence		Strongly recommend prenatal testing	Strongly recommend prenatal testing	Yes	Most likely	Great influence	30	Female	Clinical patient-facing	Medical student (clinical)	Not at all religious	Very Liberal	Very Pro Choice (termination is acceptable for any reason)	Massachusetts (MA)	Not very experienced	Neutral	Disagree	Neutral	Agree	Neutral	Your data suggest a strong automatic preference for Abled persons over Physically disabled.
	Offer but neither recommend nor discourage prenatal testing	Offer but neither recommend nor discourage prenatal testing	Yes	Unsure	Moderate influence		Offer but neither recommend nor discourage prenatal testing	Offer but neither recommend nor discourage prenatal testing	Yes	Most likely	Great influence	24	Male	Other	Medical student (preclinical)	Not very religious	Liberal	Somewhat Pro Choice (termination is acceptable for some reasons)	Massachusetts (MA)	Not very experienced	Disagree	Disagree	Disagree	Neutral	Neutral	Your data suggest a strong automatic preference for Abled persons over Physically disabled.
	Offer but neither recommend nor discourage prenatal testing	Offer but neither recommend nor discourage prenatal testing	Yes	Unsure	Moderate influence		Offer but neither recommend nor discourage prenatal testing	Offer but neither recommend nor discourage prenatal testing	Yes	Most likely	Moderate influence	24	Female	Other	Medical student (preclinical)	Somewhat religious	Liberal	Very Pro Choice (termination is acceptable for any reason)	Massachusetts (MA)	Not at all experienced	Neutral	Strongly agree	Disagree	Neutral	Neutral	Your data suggest no automatic preference between Abled persons and Physically disabled.
	Offer but neither recommend nor discourage prenatal testing	Offer but neither recommend nor discourage prenatal testing	Probably not	Probably not	Little influence		Offer but neither recommend nor discourage prenatal testing	Offer but neither recommend nor discourage prenatal testing	Probably not	Probably not	Little influence	44	Female	Clinical patient-facing	Nurse	Somewhat religious	Liberal	Very Pro Choice (termination is acceptable for any reason)	Massachusetts (MA)	Not at all experienced	Agree	Neutral	Disagree	Neutral	Agree	Your data suggest a strong automatic preference for Abled persons over Physically disabled.
	Offer but neither recommend nor discourage prenatal testing	Offer but neither recommend nor discourage prenatal testing	Most likely	Unsure	Moderate influence		Offer but neither recommend nor discourage prenatal testing	Offer but neither recommend nor discourage prenatal testing	Most likely	Unsure	Moderate influence	61	Female	Research	Nurse	Not very religious	Liberal	Very Pro Choice (termination is acceptable for any reason)	Pennsylvania (PA)	Somewhat experienced	Agree	Agree	Disagree	Agree	Neutral	Your data suggest a strong automatic preference for Abled persons over Physically disabled.
	Offer but neither recommend nor discourage prenatal testing	Offer but neither recommend nor discourage prenatal testing	Yes	Unsure	Great influence		Offer but neither recommend nor discourage prenatal testing	Offer but neither recommend nor discourage prenatal testing	Yes	Probably not	Moderate influence	24	Male	Other	Medical student (preclinical)	Not at all religious	Liberal	Somewhat Pro Choice (termination is acceptable for some reasons)	Massachusetts (MA)	Not at all experienced	Agree	Strongly agree	Neutral	Agree	Neutral	Your data suggest a strong automatic preference for Abled persons over Physically disabled.
	Recommend prenatal testing	Offer but neither recommend nor discourage prenatal testing	Yes	Yes	Great influence		Offer but neither recommend nor discourage prenatal testing	Offer but neither recommend nor discourage prenatal testing	Yes	Yes	Great influence	22	Female	Clinical patient-facing	GC student	Somewhat religious	Moderate	Very Pro Choice (termination is acceptable for any reason)	Georgia (GA)	Not very experienced	Neutral	Agree	Declined to answer	Agree	Neutral	Your data suggest a strong automatic preference for Abled persons over Physically disabled.
	Recommend prenatal testing	Offer but neither recommend nor discourage prenatal testing	Most likely	Unsure	Moderate influence		Recommend prenatal testing	Offer but neither recommend nor discourage prenatal testing	Most likely	Unsure	Moderate influence	24	Female	Clinical patient-facing	Genetic counselor	Not very religious	Moderate	Very Pro Choice (termination is acceptable for any reason)	Nebraska (NE)	Somewhat experienced	Disagree	Disagree	Disagree	Neutral	Disagree	Your data suggest a moderate automatic preference for Abled persons over Physically disabled.
	Recommend prenatal testing	Offer but neither recommend nor discourage prenatal testing	Yes	Yes	Neutral		Offer but neither recommend nor discourage prenatal testing	Offer but neither recommend nor discourage prenatal testing	Yes	Yes	Neutral	0	Female	Clinical patient-facing	Medical student (preclinical)	Not at all religious	Liberal	Very Pro Choice (termination is acceptable for any reason)	Massachusetts (MA)	Not at all experienced	Agree	Neutral	Disagree	Neutral	Agree	Your data suggest a strong automatic preference for Abled persons over Physically disabled.
	Offer but neither recommend nor discourage prenatal testing	Offer but neither recommend nor discourage prenatal testing	Most likely	Unsure	Neutral		Offer but neither recommend nor discourage prenatal testing	Offer but neither recommend nor discourage prenatal testing	Most likely	Unsure	Neutral	44	Female	Clinical laboratory	Genetic counselor	Somewhat religious	Liberal	Somewhat Pro Choice (termination is acceptable for some reasons)	Wisconsin (WI)	Somewhat experienced	Disagree	Agree	Declined to answer	Agree	Agree	Your data suggest a moderate automatic preference for Abled persons over Physically disabled.
	Offer but neither recommend nor discourage prenatal testing	Strongly recommend prenatal testing	Yes	Unsure	Moderate influence		Offer but neither recommend nor discourage prenatal testing	Offer but neither recommend nor discourage prenatal testing	Yes	Unsure	Moderate influence	25	Female	Other	Medical student (preclinical)	Somewhat religious	Liberal	Very Pro Choice (termination is acceptable for any reason)	California (CA)	Not at all experienced	Disagree	Disagree	Strongly disagree	Neutral	Disagree	Your data suggest a moderate automatic preference for Abled persons over Physically disabled.
	Offer but neither recommend nor discourage prenatal testing	Offer but neither recommend nor discourage prenatal testing	Most likely	Unsure	Moderate influence		Recommend prenatal testing	Offer but neither recommend nor discourage prenatal testing	Most likely	Unsure	Moderate influence	24	Female	Other	Medical student (preclinical)	Not very religious	Very Liberal	Very Pro Choice (termination is acceptable for any reason)	Massachusetts (MA)	Not at all experienced	Agree	Neutral	Disagree	Agree	Agree	Your data suggest no automatic preference between Abled persons and Physically disabled.
	Strongly recommend prenatal testing	Strongly recommend prenatal testing	Yes	Probably not	Little influence		Strongly recommend prenatal testing	Recommend prenatal testing	Yes	Unsure	Moderate influence	36	Female	Clinical patient-facing	Genetic counselor	Somewhat religious	Moderate	Somewhat Pro Choice (termination is acceptable for some reasons)	Mississippi (MS)	Very experienced	Agree	Disagree	Strongly disagree	Disagree	Disagree	Your data suggest a strong automatic preference for Abled persons over Physically disabled.
	Offer but neither recommend nor discourage prenatal testing	Discourage prenatal testing	Most likely	Unsure	Moderate influence		Offer but neither recommend nor discourage prenatal testing	Offer but neither recommend nor discourage prenatal testing	Most likely	Unsure	Moderate influence	40	Female	Clinical laboratory	Genetic counselor	Not very religious	Liberal	Very Pro Choice (termination is acceptable for any reason)	Virginia (VA)	Very experienced	Agree	Neutral	Disagree	Neutral	Agree	Your data suggest a moderate automatic preference for Abled persons over Physically disabled.
	Offer but neither recommend nor discourage prenatal testing	Offer but neither recommend nor discourage prenatal testing	Yes	Unsure	Great influence		Strongly recommend prenatal testing	Offer but neither recommend nor discourage prenatal testing	Most likely	Unsure	Moderate influence	44	Female	Clinical laboratory	Genetic counselor	Not very religious	Liberal	Very Pro Choice (termination is acceptable for any reason)	Connecticut (CT)	Very experienced	Agree	Agree	Disagree	Neutral	Agree	Your data suggest a slight automatic preference for Abled persons over Physically disabled.
	Offer but neither recommend nor discourage prenatal testing	Offer but neither recommend nor discourage prenatal testing	Most likely	Unsure	Moderate influence		Offer but neither recommend nor discourage prenatal testing	Offer but neither recommend nor discourage prenatal testing	Most likely	Most likely	Moderate influence	29	Male	Other	Medical student (clinical)	Not very religious	Moderate	Somewhat Pro Choice (termination is acceptable for some reasons)	Massachusetts (MA)	Not very experienced	Agree	Agree	Agree	Strongly agree	Disagree	Your data suggest a strong automatic preference for Abled persons over Physically disabled.
	Offer but neither recommend nor discourage prenatal testing	Offer but neither recommend nor discourage prenatal testing	Yes	Unsure	Moderate influence		Recommend prenatal testing	Discourage prenatal testing	Yes	Most likely	Moderate influence	23	Male	Clinical patient-facing	Medical student (preclinical)	Somewhat religious	Liberal	Somewhat Pro Choice (termination is acceptable for some reasons)	Massachusetts (MA)	Not at all experienced	Disagree	Agree	Strongly disagree	Agree	Neutral	Your data suggest a strong automatic preference for Abled persons over Physically disabled.
	Offer but neither recommend nor discourage prenatal testing	Offer but neither recommend nor discourage prenatal testing	Yes	Unsure	Moderate influence		Offer but neither recommend nor discourage prenatal testing	Offer but neither recommend nor discourage prenatal testing	Yes	Unsure	Neutral	26	Male	Clinical patient-facing	Medical student (preclinical)	Not very religious	Liberal	Somewhat Pro Choice (termination is acceptable for some reasons)	Massachusetts (MA)	Not at all experienced	Neutral	Disagree	Strongly disagree	Neutral	Neutral	Your data suggest a strong automatic preference for Abled persons over Physically disabled.
	Strongly recommend prenatal testing	Recommend prenatal testing	Yes	Unsure	Moderate influence		Offer but neither recommend nor discourage prenatal testing	Offer but neither recommend nor discourage prenatal testing	Yes	Probably not	Moderate influence	23	Female	Clinical patient-facing	Medical student (preclinical)	Not at all religious	Very Liberal	Very Pro Choice (termination is acceptable for any reason)	Georgia (GA)	Not at all experienced	Strongly agree	Agree	Strongly disagree	Strongly agree	Strongly agree	Your data suggest a moderate automatic preference for Abled persons over Physically disabled.
	Strongly recommend prenatal testing	Offer but neither recommend nor discourage prenatal testing	Unsure	Unsure	Great influence		Strongly recommend prenatal testing	Offer but neither recommend nor discourage prenatal testing	Unsure	Unsure	Moderate influence	29	Female	Clinical laboratory	N/A	Not at all religious	Liberal	Very Pro Choice (termination is acceptable for any reason)	Wisconsin (WI)	Not very experienced	Disagree	Disagree	Declined to answer	Disagree	Agree	Your data suggest a strong automatic preference for Abled persons over Physically disabled.
	Offer but neither recommend nor discourage prenatal testing	Offer but neither recommend nor discourage prenatal testing	Unsure	Probably not	Little influence		Offer but neither recommend nor discourage prenatal testing	Offer but neither recommend nor discourage prenatal testing	Unsure	Unsure	Moderate influence	27	Female	Clinical patient-facing	Medical student (preclinical)	Not very religious	Liberal	Somewhat Pro Choice (termination is acceptable for some reasons)	Massachusetts (MA)	Not at all experienced	Neutral	Agree	Disagree	Agree	Agree	Your data suggest a moderate automatic preference for Abled persons over Physically disabled.
	Offer but neither recommend nor discourage prenatal testing	Offer but neither recommend nor discourage prenatal testing	Most likely	Unsure	Neutral		Offer but neither recommend nor discourage prenatal testing	Offer but neither recommend nor discourage prenatal testing	Yes	Unsure	Neutral	44	Female	Clinical patient-facing	Genetic counselor	Not at all religious	Liberal	Very Pro Choice (termination is acceptable for any reason)	declined to answer	Somewhat experienced	Neutral	Agree	Disagree	Agree	Neutral	Your data suggest a moderate automatic preference for Physically disabled over Abled persons.
	Offer but neither recommend nor discourage prenatal testing	Offer but neither recommend nor discourage prenatal testing	Most likely	Probably not	Moderate influence		Offer but neither recommend nor discourage prenatal testing	Offer but neither recommend nor discourage prenatal testing	Most likely	Unsure	Moderate influence	25	Male	Clinical patient-facing	Medical student (preclinical)	Not very religious	Very Liberal	Somewhat Pro Choice (termination is acceptable for some reasons)	Massachusetts (MA)	Not at all experienced	Agree	Agree	Disagree	Agree	Agree	Your data suggest a slight automatic preference for Abled persons over Physically disabled.
	Recommend prenatal testing	Recommend prenatal testing	Yes	Yes	Moderate influence		Recommend prenatal testing	Offer but neither recommend nor discourage prenatal testing	Yes	Most likely	Great influence	22	Female	Decline to answer	Medical student (preclinical)	Not at all religious	Liberal	Neutral (not pro-choice or pro-life)	Massachusetts (MA)	Not at all experienced	Agree	Neutral	Neutral	Neutral	Neutral	Your data suggest a strong automatic preference for Abled persons over Physically disabled.
	Offer but neither recommend nor discourage prenatal testing	Offer but neither recommend nor discourage prenatal testing	Unsure	Unsure	Little influence		Offer but neither recommend nor discourage prenatal testing	Offer but neither recommend nor discourage prenatal testing	Probably not	Probably not	Moderate influence	51	Female	Other	Genetic counselor	Not at all religious	Liberal	Very Pro Choice (termination is acceptable for any reason)	Utah (UT)	Not very experienced	Strongly agree	Strongly agree	Declined to answer	Strongly agree	Agree	Your data suggest a strong automatic preference for Abled persons over Physically disabled.
	Recommend prenatal testing	Offer but neither recommend nor discourage prenatal testing	Most likely	Probably not	Neutral		Offer but neither recommend nor discourage prenatal testing	Offer but neither recommend nor discourage prenatal testing	Most likely	Unsure	Great influence	56	Female	Clinical patient-facing	MD (other)	Somewhat religious	Conservative	Somewhat Pro Choice (termination is acceptable for some reasons)	New York (NY)	Somewhat experienced	Disagree	Strongly agree	Strongly disagree	Agree	Disagree	Your data suggest a moderate automatic preference for Abled persons over Physically disabled.
	Recommend prenatal testing	Recommend prenatal testing	Most likely	Yes	Great influence		Offer but neither recommend nor discourage prenatal testing	Discourage prenatal testing	Most likely	Yes	Great influence	21	Female	Clinical patient-facing	Medical student (preclinical)	Not very religious	Liberal	Very Pro Choice (termination is acceptable for any reason)	Massachusetts (MA)	Not at all experienced	Agree	Agree	Disagree	Agree	Agree	Your data suggest a strong automatic preference for Abled persons over Physically disabled.
	Recommend prenatal testing	Offer but neither recommend nor discourage prenatal testing	Most likely	Unsure	Moderate influence		Offer but neither recommend nor discourage prenatal testing	Offer but neither recommend nor discourage prenatal testing	Unsure	Unsure	Neutral	32	Female	Clinical patient-facing	Genetic counselor	Not at all religious	Liberal	Very Pro Choice (termination is acceptable for any reason)	New York (NY)	Very experienced	Agree	Agree	Strongly disagree	Agree	Neutral	Your data suggest a moderate automatic preference for Abled persons over Physically disabled.
	Offer but neither recommend nor discourage prenatal testing	Offer but neither recommend nor discourage prenatal testing	Yes	Most likely	Neutral		Offer but neither recommend nor discourage prenatal testing	Offer but neither recommend nor discourage prenatal testing	Yes	Yes	Neutral	41	Female	Clinical patient-facing	Genetic counselor	Not at all religious	Very Liberal	Very Pro Choice (termination is acceptable for any reason)	Oregon (OR)	Very experienced	Agree	Strongly agree	Strongly disagree	Agree	Neutral	Your data suggest a strong automatic preference for Abled persons over Physically disabled.
	Strongly recommend prenatal testing	Offer but neither recommend nor discourage prenatal testing	Yes	Yes	Great influence		Strongly recommend prenatal testing	Offer but neither recommend nor discourage prenatal testing	Yes	Yes	Great influence	23	Male	Other	Medical student (preclinical)	Somewhat religious	Liberal	Somewhat Pro Choice (termination is acceptable for some reasons)	California (CA)	Not at all experienced	Agree	Agree	Agree	Agree	Strongly agree	Your data suggest a strong automatic preference for Abled persons over Physically disabled.
	Strongly recommend prenatal testing	Offer but neither recommend nor discourage prenatal testing	Yes	Unsure	Moderate influence		Strongly recommend prenatal testing	Offer but neither recommend nor discourage prenatal testing	Most likely	Most likely	Moderate influence	26	Female	Clinical patient-facing	Genetic counselor	Not at all religious	Liberal	Very Pro Choice (termination is acceptable for any reason)	Texas (TX)	Very experienced	Agree	Agree	Disagree	Agree	Agree	Your data suggest a strong automatic preference for Abled persons over Physically disabled.
	Strongly recommend prenatal testing	Offer but neither recommend nor discourage prenatal testing	Yes	Unsure	Moderate influence		Strongly recommend prenatal testing	Offer but neither recommend nor discourage prenatal testing	Yes	Most likely	Moderate influence	26	Male	Other	Medical student (preclinical)	Very religious	Liberal	Very Pro Choice (termination is acceptable for any reason)	Massachusetts (MA)	Not at all experienced	Disagree	Agree	Strongly disagree	Agree	Agree	Your data suggest a slight automatic preference for Abled persons over Physically disabled.
	Recommend prenatal testing	Offer but neither recommend nor discourage prenatal testing	Unsure	Probably not	Little influence		Recommend prenatal testing	Offer but neither recommend nor discourage prenatal testing	Most likely	Unsure	Little influence	25	Female	Clinical patient-facing	Genetic counselor	Somewhat religious	Liberal	Somewhat Pro Choice (termination is acceptable for some reasons)	Ohio (OH)	Very experienced	Agree	Disagree	Strongly disagree	Agree	Disagree	Your data suggest a strong automatic preference for Abled persons over Physically disabled.
	Offer but neither recommend nor discourage prenatal testing	Offer but neither recommend nor discourage prenatal testing	Yes	Unsure	Moderate influence		Offer but neither recommend nor discourage prenatal testing	Offer but neither recommend nor discourage prenatal testing	Yes	Yes	Great influence	62	Female	Clinical patient-facing	Other	Somewhat religious	Moderate	Very Pro Choice (termination is acceptable for any reason)	Maine (ME)	Not very experienced	Neutral	Disagree	Disagree	Disagree	Agree	Your data suggest a strong automatic preference for Abled persons over Physically disabled.
	Offer but neither recommend nor discourage prenatal testing	Offer but neither recommend nor discourage prenatal testing	Yes	Most likely	Moderate influence		Offer but neither recommend nor discourage prenatal testing	Offer but neither recommend nor discourage prenatal testing	Most likely	Most likely	Moderate influence	22	Female	Clinical patient-facing	Medical student (preclinical)	Not at all religious	Liberal	Very Pro Choice (termination is acceptable for any reason)	Massachusetts (MA)	Not at all experienced	Disagree	Agree	Disagree	Neutral	Agree	Your data suggest a slight automatic preference for Abled persons over Physically disabled.
	Offer but neither recommend nor discourage prenatal testing	Offer but neither recommend nor discourage prenatal testing	Yes	Yes	Great influence		Offer but neither recommend nor discourage prenatal testing	Offer but neither recommend nor discourage prenatal testing	Yes	Yes	Great influence	37	Female	Clinical laboratory	Genetic counselor	Somewhat religious	Liberal	Very Pro Choice (termination is acceptable for any reason)	Pennsylvania (PA)	Very experienced	Agree	Neutral	Strongly disagree	Neutral	Agree	Your data suggest a strong automatic preference for Abled persons over Physically disabled.
	Offer but neither recommend nor discourage prenatal testing	Offer but neither recommend nor discourage prenatal testing	Yes	Yes	Great influence		Offer but neither recommend nor discourage prenatal testing	Discourage prenatal testing	Yes	Yes	Neutral	24	Male	Clinical patient-facing	Medical student (clinical)	Somewhat religious	Liberal	Somewhat Pro Choice (termination is acceptable for some reasons)	Massachusetts (MA)	Not at all experienced	Agree	Neutral	Declined to answer	Neutral	Agree	Your data suggest a strong automatic preference for Abled persons over Physically disabled.
	Offer but neither recommend nor discourage prenatal testing	Offer but neither recommend nor discourage prenatal testing	Most likely	Most likely	Great influence		Offer but neither recommend nor discourage prenatal testing	Offer but neither recommend nor discourage prenatal testing	Most likely	Most likely	Great influence	40	Female	Clinical patient-facing	Genetic counselor	Not very religious	Liberal	Very Pro Choice (termination is acceptable for any reason)	declined to answer	Very experienced	Neutral	Disagree	Strongly disagree	Neutral	Agree	Your data suggest no automatic preference between Abled persons and Physically disabled.
	Offer but neither recommend nor discourage prenatal testing	Offer but neither recommend nor discourage prenatal testing	Unsure	Unsure	Great influence		Offer but neither recommend nor discourage prenatal testing	Offer but neither recommend nor discourage prenatal testing	Yes	Most likely	Little influence	30	Female	Clinical patient-facing	Genetic counselor	Somewhat religious	Moderate	Somewhat Pro Choice (termination is acceptable for some reasons)	Florida (FL)	Somewhat experienced	Disagree	Disagree	Strongly disagree	Neutral	Agree	Your data suggest a strong automatic preference for Abled persons over Physically disabled.
	Strongly recommend prenatal testing	Offer but neither recommend nor discourage prenatal testing	Yes	Yes	Great influence		Strongly recommend prenatal testing	Offer but neither recommend nor discourage prenatal testing	Yes	Yes	Moderate influence	21	Female	Clinical patient-facing	Medical student (preclinical)	Not at all religious	Liberal	Very Pro Choice (termination is acceptable for any reason)	Massachusetts (MA)	Not at all experienced	Agree	Disagree	Neutral	Agree	Agree	Your data suggest a strong automatic preference for Abled persons over Physically disabled.
	Offer but neither recommend nor discourage prenatal testing	Offer but neither recommend nor discourage prenatal testing	Most likely	Probably not	Neutral		Offer but neither recommend nor discourage prenatal testing	Offer but neither recommend nor discourage prenatal testing	Most likely	Unsure	Little influence	46	Female	Clinical laboratory	Genetic counselor	Not very religious	Moderate	Very Pro Choice (termination is acceptable for any reason)	New York (NY)	Very experienced	Neutral	Agree	Declined to answer	Agree	Agree	Your data suggest a slight automatic preference for Physically disabled over Abled persons.
	Offer but neither recommend nor discourage prenatal testing	Offer but neither recommend nor discourage prenatal testing	Unsure	Unsure	Moderate influence		Offer but neither recommend nor discourage prenatal testing	Offer but neither recommend nor discourage prenatal testing	Most likely	Unsure	Moderate influence	22	Female	Other	GC student	Very religious	Liberal	Very Pro Choice (termination is acceptable for any reason)	Georgia (GA)	Not very experienced	Agree	Disagree	Declined to answer	Agree	Agree	Your data suggest a slight automatic preference for Abled persons over Physically disabled.
	Offer but neither recommend nor discourage prenatal testing	Offer but neither recommend nor discourage prenatal testing	Yes	Yes	Great influence		Offer but neither recommend nor discourage prenatal testing	Offer but neither recommend nor discourage prenatal testing	Most likely	Most likely	Moderate influence	23	Male	Other	Medical student (preclinical)	Not at all religious	Liberal	Very Pro Choice (termination is acceptable for any reason)	Massachusetts (MA)	Not at all experienced	Agree	Agree	Agree	Agree	Agree	Your data suggest a strong automatic preference for Abled persons over Physically disabled.
	Strongly recommend prenatal testing	Recommend prenatal testing	Yes	Most likely	Moderate influence		Strongly recommend prenatal testing	Recommend prenatal testing	Most likely	Probably not	Neutral	0	Decline to answer	Decline to answer	Declined to answer	Decline to answer	Declined to answer	Declined to answer	declined to answer	Declined to answer	Agree	Strongly agree	Agree	Agree	Agree	Bad data
	Offer but neither recommend nor discourage prenatal testing	Offer but neither recommend nor discourage prenatal testing	Most likely	Probably not	Neutral		Offer but neither recommend nor discourage prenatal testing	Offer but neither recommend nor discourage prenatal testing	Most likely	Probably not	Neutral	26	Female	Clinical patient-facing	Genetic counselor	Somewhat religious	Liberal	Somewhat Pro Choice (termination is acceptable for some reasons)	Wisconsin (WI)	Not very experienced	Neutral	Disagree	Disagree	Neutral	Neutral	Your data suggest a strong automatic preference for Abled persons over Physically disabled.
	Recommend prenatal testing	Offer but neither recommend nor discourage prenatal testing	Yes	Most likely	Little influence		Offer but neither recommend nor discourage prenatal testing	Offer but neither recommend nor discourage prenatal testing	Yes	Yes	Neutral	23	Female	Clinical patient-facing	Medical student (preclinical)	Not very religious	Very Liberal	Very Pro Choice (termination is acceptable for any reason)	Massachusetts (MA)	Not at all experienced	Agree	Agree	Disagree	Agree	Agree	Your data suggest a moderate automatic preference for Abled persons over Physically disabled.
	Offer but neither recommend nor discourage prenatal testing	Offer but neither recommend nor discourage prenatal testing	Yes	Most likely	Moderate influence		Offer but neither recommend nor discourage prenatal testing	Offer but neither recommend nor discourage prenatal testing	Unsure	Unsure	Neutral	20	Male	Other	Medical student (preclinical)	Decline to answer	Declined to answer	Declined to answer	Massachusetts (MA)	Not very experienced	Disagree	Disagree	Neutral	Disagree	Agree	Your data suggest a moderate automatic preference for Abled persons over Physically disabled.
	Strongly recommend prenatal testing	Strongly recommend prenatal testing	Yes	Unsure	Moderate influence		Offer but neither recommend nor discourage prenatal testing	Offer but neither recommend nor discourage prenatal testing	Most likely	Unsure	Neutral	24	Male	Other	Medical student (preclinical)	Not very religious	Very Liberal	Very Pro Choice (termination is acceptable for any reason)	Massachusetts (MA)	Not at all experienced	Agree	Neutral	Disagree	Agree	Neutral	Your data suggest a strong automatic preference for Abled persons over Physically disabled.
	Offer but neither recommend nor discourage prenatal testing	Offer but neither recommend nor discourage prenatal testing	Yes	Yes	Great influence		Offer but neither recommend nor discourage prenatal testing	Offer but neither recommend nor discourage prenatal testing	Yes	Yes	Great influence	30	Female	Clinical patient-facing	Genetic counselor	Not at all religious	Very Liberal	Very Pro Choice (termination is acceptable for any reason)	declined to answer	Somewhat experienced	Neutral	Neutral	Strongly disagree	Agree	Agree	Your data suggest a strong automatic preference for Abled persons over Physically disabled.
	Strongly recommend prenatal testing	Offer but neither recommend nor discourage prenatal testing	Yes	Yes	Moderate influence		Strongly recommend prenatal testing	Offer but neither recommend nor discourage prenatal testing	Yes	Most likely	Great influence	27	Male	Clinical patient-facing	Medical student (clinical)	Not very religious	Liberal	Very Pro Choice (termination is acceptable for any reason)	Massachusetts (MA)	Not very experienced	Disagree	Neutral	Neutral	Neutral	Agree	Your data suggest a strong automatic preference for Abled persons over Physically disabled.
	Offer but neither recommend nor discourage prenatal testing	Offer but neither recommend nor discourage prenatal testing	Unsure	Unsure	Neutral		Offer but neither recommend nor discourage prenatal testing	Offer but neither recommend nor discourage prenatal testing	Most likely	Unsure	Moderate influence	46	Female	Other	Genetic counselor	Not at all religious	Liberal	Very Pro Choice (termination is acceptable for any reason)	California (CA)	Very experienced	Disagree	Disagree	Disagree	Disagree	Neutral	Your data suggest no automatic preference between Abled persons and Physically disabled.
	Offer but neither recommend nor discourage prenatal testing	Offer but neither recommend nor discourage prenatal testing	Yes	No	Moderate influence		Offer but neither recommend nor discourage prenatal testing	Offer but neither recommend nor discourage prenatal testing	Yes	Unsure	Moderate influence	35	Female	Clinical laboratory	Genetic counselor	Somewhat religious	Liberal	Very Pro Choice (termination is acceptable for any reason)	Michigan (MI)	Somewhat experienced	Disagree	Disagree	Strongly disagree	Disagree	Disagree	Your data suggest a strong automatic preference for Abled persons over Physically disabled.
	Offer but neither recommend nor discourage prenatal testing	Offer but neither recommend nor discourage prenatal testing	Unsure	Probably not	Moderate influence		Offer but neither recommend nor discourage prenatal testing	Offer but neither recommend nor discourage prenatal testing	Unsure	Unsure	Moderate influence	30	Female	Clinical patient-facing	Genetic counselor	Somewhat religious	Liberal	Very Pro Choice (termination is acceptable for any reason)	Pennsylvania (PA)	Not very experienced	Agree	Agree	Strongly disagree	Agree	Agree	Your data suggest a moderate automatic preference for Abled persons over Physically disabled.
	Offer but neither recommend nor discourage prenatal testing	Offer but neither recommend nor discourage prenatal testing	Unsure	Unsure	Moderate influence		Offer but neither recommend nor discourage prenatal testing	Offer but neither recommend nor discourage prenatal testing	Unsure	Unsure	Moderate influence	47	Male	Clinical patient-facing	Genetic counselor	Very religious	Moderate	Very Pro Choice (termination is acceptable for any reason)	Oklahoma (OK)	Very experienced	Agree	Agree	Disagree	Agree	Agree	Your data suggest a strong automatic preference for Abled persons over Physically disabled.
	Offer but neither recommend nor discourage prenatal testing	Offer but neither recommend nor discourage prenatal testing	Yes	Unsure	Moderate influence		Recommend prenatal testing	Offer but neither recommend nor discourage prenatal testing	Yes	Most likely	Neutral	26	Female	Clinical patient-facing	Medical student (clinical)	Somewhat religious	Very Liberal	Somewhat Pro Choice (termination is acceptable for some reasons)	Massachusetts (MA)	Not very experienced	Neutral	Disagree	Disagree	Neutral	Agree	Your data suggest a strong automatic preference for Abled persons over Physically disabled.
	Offer but neither recommend nor discourage prenatal testing	Offer but neither recommend nor discourage prenatal testing	Yes	Unsure	Moderate influence		Offer but neither recommend nor discourage prenatal testing	Offer but neither recommend nor discourage prenatal testing	Yes	Yes	Moderate influence	51	Female	Clinical laboratory	Genetic counselor	Not very religious	Liberal	Very Pro Choice (termination is acceptable for any reason)	Vermont (VT)	Very experienced	Neutral	Disagree	Disagree	Disagree	Neutral	Your data suggest a moderate automatic preference for Abled persons over Physically disabled.
	Offer but neither recommend nor discourage prenatal testing	Offer but neither recommend nor discourage prenatal testing	Most likely	Unsure	Little influence		Offer but neither recommend nor discourage prenatal testing	Offer but neither recommend nor discourage prenatal testing	Most likely	Unsure	Little influence	44	Female	Decline to answer	Nurse	Decline to answer	Declined to answer	Declined to answer	declined to answer	Not very experienced	Neutral	Neutral	Declined to answer	Neutral	Neutral	Your data suggest a strong automatic preference for Abled persons over Physically disabled.
	Recommend prenatal testing	Offer but neither recommend nor discourage prenatal testing	Yes	Unsure	Moderate influence		Recommend prenatal testing	Offer but neither recommend nor discourage prenatal testing	Yes	Unsure	Moderate influence	25	Female	Clinical patient-facing	Genetic counselor	Not very religious	Liberal	Very Pro Choice (termination is acceptable for any reason)	Wisconsin (WI)	Somewhat experienced	Disagree	Disagree	Disagree	Agree	Neutral	Your data suggest a slight automatic preference for Abled persons over Physically disabled.
	Offer but neither recommend nor discourage prenatal testing	Offer but neither recommend nor discourage prenatal testing	Most likely	Probably not	Moderate influence		Offer but neither recommend nor discourage prenatal testing	Offer but neither recommend nor discourage prenatal testing	Most likely	Unsure	Little influence	28	Male	Other	Medical student (preclinical)	Not at all religious	Liberal	Somewhat Pro Choice (termination is acceptable for some reasons)	Massachusetts (MA)	Not at all experienced	Neutral	Neutral	Disagree	Agree	Agree	Your data suggest a strong automatic preference for Abled persons over Physically disabled.
	Offer but neither recommend nor discourage prenatal testing	Offer but neither recommend nor discourage prenatal testing	Most likely	Probably not	Great influence		Offer but neither recommend nor discourage prenatal testing	Offer but neither recommend nor discourage prenatal testing	Most likely	Unsure	Great influence	34	Female	Clinical laboratory	Genetic counselor	Not very religious	Liberal	Very Pro Choice (termination is acceptable for any reason)	Indiana (IN)	Very experienced	Agree	Agree	Strongly disagree	Agree	Agree	Your data suggest a slight automatic preference for Abled persons over Physically disabled.
	Strongly recommend prenatal testing	Offer but neither recommend nor discourage prenatal testing	Yes	Yes	Great influence		Strongly recommend prenatal testing	Offer but neither recommend nor discourage prenatal testing	Yes	Yes	Great influence	26	Male	Clinical patient-facing	Medical student (clinical)	Not very religious	Very Liberal	Very Pro Choice (termination is acceptable for any reason)	Massachusetts (MA)	Not at all experienced	Agree	Agree	Disagree	Agree	Strongly agree	Your data suggest a strong automatic preference for Abled persons over Physically disabled.
	Offer but neither recommend nor discourage prenatal testing	Offer but neither recommend nor discourage prenatal testing	Probably not	Probably not	Little influence		Offer but neither recommend nor discourage prenatal testing	Offer but neither recommend nor discourage prenatal testing	Probably not	Probably not	Neutral	31	Female	Clinical patient-facing	Genetic counselor	Not at all religious	Liberal	Somewhat Pro Choice (termination is acceptable for some reasons)	declined to answer	Very experienced	Neutral	Disagree	Disagree	Neutral	Neutral	Your data suggest a moderate automatic preference for Abled persons over Physically disabled.
	Strongly recommend prenatal testing	Recommend prenatal testing	Yes	Most likely	Great influence		Strongly recommend prenatal testing	Offer but neither recommend nor discourage prenatal testing	Yes	Yes	Great influence	24	Male	Clinical patient-facing	Medical student (preclinical)	Not at all religious	Liberal	Very Pro Choice (termination is acceptable for any reason)	Massachusetts (MA)	Not at all experienced	Neutral	Agree	Disagree	Disagree	Agree	Your data suggest a strong automatic preference for Abled persons over Physically disabled.
	Strongly recommend prenatal testing	Offer but neither recommend nor discourage prenatal testing	Yes	Unsure	Moderate influence		Strongly recommend prenatal testing	Offer but neither recommend nor discourage prenatal testing	Yes	Yes	Great influence	31	Male	Clinical patient-facing	Medical student (clinical)	Not at all religious	Very Liberal	Very Pro Choice (termination is acceptable for any reason)	Massachusetts (MA)	Not very experienced	Disagree	Declined to answer	Disagree	Disagree	Neutral	Your data suggest no automatic preference between Abled persons and Physically disabled.
	Offer but neither recommend nor discourage prenatal testing	Offer but neither recommend nor discourage prenatal testing	Yes	Unsure	No influence		Offer but neither recommend nor discourage prenatal testing	Offer but neither recommend nor discourage prenatal testing	Most likely	Most likely	Neutral	23	Female	Clinical patient-facing	Genetic counselor	Somewhat religious	Liberal	Very Pro Choice (termination is acceptable for any reason)	Pennsylvania (PA)	Somewhat experienced	Agree	Agree	Disagree	Agree	Agree	Your data suggest a moderate automatic preference for Abled persons over Physically disabled.
	Offer but neither recommend nor discourage prenatal testing	Offer but neither recommend nor discourage prenatal testing	Most likely	Probably not	Neutral		Offer but neither recommend nor discourage prenatal testing	Offer but neither recommend nor discourage prenatal testing	Most likely	Probably not	Moderate influence	22	Female	Other	Medical student (preclinical)	Somewhat religious	Very Liberal	Very Pro Choice (termination is acceptable for any reason)	Massachusetts (MA)	Not very experienced	Agree	Disagree	Strongly disagree	Agree	Agree	Your data suggest a strong automatic preference for Abled persons over Physically disabled.
	Offer but neither recommend nor discourage prenatal testing	Offer but neither recommend nor discourage prenatal testing	Unsure	Unsure	Little influence		Offer but neither recommend nor discourage prenatal testing	Offer but neither recommend nor discourage prenatal testing	Unsure	Unsure	Little influence	0	Female	Other	Genetic counselor	Not very religious	Liberal	Very Pro Choice (termination is acceptable for any reason)	Washington (WA)	Very experienced	Agree	Agree	Strongly disagree	Agree	Agree	Your data suggest a strong automatic preference for Abled persons over Physically disabled.
	Strongly recommend prenatal testing	Offer but neither recommend nor discourage prenatal testing	Yes	Yes	Great influence		Strongly recommend prenatal testing	Offer but neither recommend nor discourage prenatal testing	Yes	Yes	Great influence	64	Female	Clinical patient-facing	MD (medical geneticist)	Not at all religious	Liberal	Very Pro Choice (termination is acceptable for any reason)	California (CA)	Very experienced	Agree	Neutral	Disagree	Disagree	Agree	Your data suggest a moderate automatic preference for Abled persons over Physically disabled.
	Offer but neither recommend nor discourage prenatal testing	Offer but neither recommend nor discourage prenatal testing	Most likely	Unsure	Neutral		Offer but neither recommend nor discourage prenatal testing	Offer but neither recommend nor discourage prenatal testing	Most likely	Unsure	Neutral	22	Female	Clinical patient-facing	Medical student (preclinical)	Not very religious	Very Liberal	Very Pro Choice (termination is acceptable for any reason)	Massachusetts (MA)	Not at all experienced	Agree	Disagree	Disagree	Neutral	Agree	Your data suggest a moderate automatic preference for Abled persons over Physically disabled.
	Recommend prenatal testing	Offer but neither recommend nor discourage prenatal testing	Yes	Most likely	Moderate influence		Recommend prenatal testing	Offer but neither recommend nor discourage prenatal testing	Yes	Most likely	Moderate influence	27	Female	Clinical patient-facing	Genetic counselor	Not at all religious	Very Liberal	Very Pro Choice (termination is acceptable for any reason)	Virginia (VA)	Very experienced	Agree	Neutral	Disagree	Disagree	Neutral	Your data suggest a moderate automatic preference for Abled persons over Physically disabled.
	Recommend prenatal testing	Offer but neither recommend nor discourage prenatal testing	Yes	Yes	Great influence		Offer but neither recommend nor discourage prenatal testing	Offer but neither recommend nor discourage prenatal testing	Yes	Yes	Great influence	22	Male	Clinical patient-facing	Medical student (preclinical)	Not at all religious	Very Liberal	Very Pro Choice (termination is acceptable for any reason)	Massachusetts (MA)	Not at all experienced	Neutral	Agree	Strongly disagree	Agree	Agree	Your data suggest a strong automatic preference for Abled persons over Physically disabled.
	Offer but neither recommend nor discourage prenatal testing	Offer but neither recommend nor discourage prenatal testing	Unsure	Unsure	Little influence		Offer but neither recommend nor discourage prenatal testing	Offer but neither recommend nor discourage prenatal testing	Most likely	Probably not	Neutral	25	Male	Clinical patient-facing	Medical student (clinical)	Not very religious	Liberal	Very Pro Choice (termination is acceptable for any reason)	Massachusetts (MA)	Not at all experienced	Agree	Agree	Disagree	Agree	Agree	Your data suggest a strong automatic preference for Abled persons over Physically disabled.
	Strongly recommend prenatal testing	Offer but neither recommend nor discourage prenatal testing	Yes	Most likely	Neutral		Strongly recommend prenatal testing	Offer but neither recommend nor discourage prenatal testing	Yes	Most likely	Little influence	37	Male	Clinical patient-facing	Medical student (clinical)	Not at all religious	Liberal	Very Pro Choice (termination is acceptable for any reason)	Massachusetts (MA)	Somewhat experienced	Strongly agree	Agree	Declined to answer	Disagree	Agree	Your data suggest a strong automatic preference for Abled persons over Physically disabled.
	Offer but neither recommend nor discourage prenatal testing	Offer but neither recommend nor discourage prenatal testing	Most likely	Unsure	Moderate influence		Offer but neither recommend nor discourage prenatal testing	Offer but neither recommend nor discourage prenatal testing	Most likely	Most likely	Moderate influence	41	Female	Other	N/A	Not at all religious	Liberal	Somewhat Pro Choice (termination is acceptable for some reasons)	Virginia (VA)	Very experienced	Disagree	Disagree	Disagree	Disagree	Disagree	Your data suggest a strong automatic preference for Abled persons over Physically disabled.
	Strongly recommend prenatal testing	Offer but neither recommend nor discourage prenatal testing	Yes	Unsure	Great influence		Strongly recommend prenatal testing	Recommend prenatal testing	Yes	Most likely	Great influence	33	Male	Clinical patient-facing	Medical student (clinical)	Not at all religious	Very Liberal	Very Pro Choice (termination is acceptable for any reason)	Massachusetts (MA)	Not very experienced	Agree	Disagree	Disagree	Neutral	Agree	Your data suggest a slight automatic preference for Abled persons over Physically disabled.
	Recommend prenatal testing	Offer but neither recommend nor discourage prenatal testing	Yes	Most likely	Great influence		Recommend prenatal testing	Offer but neither recommend nor discourage prenatal testing	Most likely	Unsure	Great influence	24	Female	Clinical patient-facing	Medical student (clinical)	Not at all religious	Liberal	Very Pro Choice (termination is acceptable for any reason)	California (CA)	Not at all experienced	Agree	Strongly agree	Disagree	Agree	Agree	Your data suggest a strong automatic preference for Abled persons over Physically disabled.
	Recommend prenatal testing	Offer but neither recommend nor discourage prenatal testing	Probably not	Probably not	Moderate influence		Recommend prenatal testing	Offer but neither recommend nor discourage prenatal testing	Most likely	Unsure	Moderate influence	29	Female	Clinical patient-facing	Genetic counselor	Not very religious	Conservative	Very Pro Choice (termination is acceptable for any reason)	Texas (TX)	Very experienced	Disagree	Disagree	Strongly disagree	Disagree	Disagree	Your data suggest a slight automatic preference for Abled persons over Physically disabled.
	Recommend prenatal testing	Recommend prenatal testing	Yes	No	No influence		Recommend prenatal testing	Recommend prenatal testing	Yes	No	No influence	31	Male	Clinical patient-facing	Nurse	Very religious	Moderate	Neutral (not pro-choice or pro-life)	Louisiana (LA)	Not at all experienced	Agree	Disagree	Neutral	Strongly agree	Strongly agree	Your data suggest a slight automatic preference for Physically disabled over Abled persons.
	Offer but neither recommend nor discourage prenatal testing	Offer but neither recommend nor discourage prenatal testing	Yes	Yes	Great influence		Offer but neither recommend nor discourage prenatal testing	Offer but neither recommend nor discourage prenatal testing	Yes	Yes	Moderate influence	26	Female	Clinical patient-facing	Medical student (clinical)	Not at all religious	Very Liberal	Very Pro Choice (termination is acceptable for any reason)	Massachusetts (MA)	Not very experienced	Agree	Disagree	Disagree	Agree	Strongly agree	Your data suggest a moderate automatic preference for Abled persons over Physically disabled.
	Recommend prenatal testing	Offer but neither recommend nor discourage prenatal testing	Most likely	Most likely	Moderate influence		Recommend prenatal testing	Offer but neither recommend nor discourage prenatal testing	Most likely	Most likely	Moderate influence	22	Female	Clinical patient-facing	Medical student (preclinical)	Not at all religious	Very Liberal	Very Pro Choice (termination is acceptable for any reason)	Massachusetts (MA)	Not at all experienced	Disagree	Neutral	Disagree	Agree	Agree	Your data suggest a slight automatic preference for Abled persons over Physically disabled.
	Recommend prenatal testing	Recommend prenatal testing	Most likely	Probably not	Moderate influence		Recommend prenatal testing	Recommend prenatal testing	Most likely	Probably not	Moderate influence	25	Female	Clinical patient-facing	Medical student (clinical)	Somewhat religious	Moderate	Somewhat Pro Choice (termination is acceptable for some reasons)	Massachusetts (MA)	Not very experienced	Agree	Agree	Disagree	Agree	Agree	Your data suggest a strong automatic preference for Abled persons over Physically disabled.
	Offer but neither recommend nor discourage prenatal testing	Offer but neither recommend nor discourage prenatal testing	Most likely	Most likely	Great influence		Offer but neither recommend nor discourage prenatal testing	Offer but neither recommend nor discourage prenatal testing	Most likely	Most likely	Great influence	53	Female	Clinical laboratory	Genetic counselor	Not at all religious	Very Liberal	Very Pro Choice (termination is acceptable for any reason)	Florida (FL)	Very experienced	Agree	Disagree	Strongly disagree	Agree	Strongly agree	Your data suggest a strong automatic preference for Abled persons over Physically disabled.
	Recommend prenatal testing	Discourage prenatal testing	Unsure	Probably not	Little influence		Offer but neither recommend nor discourage prenatal testing	Offer but neither recommend nor discourage prenatal testing	Unsure	Probably not	No influence	25	Female	Other	Medical student (clinical)	Somewhat religious	Liberal	Very Pro Choice (termination is acceptable for any reason)	Massachusetts (MA)	Somewhat experienced	Agree	Agree	Disagree	Agree	Agree	Your data suggest a strong automatic preference for Abled persons over Physically disabled.
	Offer but neither recommend nor discourage prenatal testing	Offer but neither recommend nor discourage prenatal testing	Yes	Unsure	Moderate influence		Offer but neither recommend nor discourage prenatal testing	Offer but neither recommend nor discourage prenatal testing	Yes	Unsure	Little influence	30	Female	Clinical patient-facing	Genetic counselor	Not at all religious	Liberal	Very Pro Choice (termination is acceptable for any reason)	Texas (TX)	Very experienced	Agree	Neutral	Strongly disagree	Agree	Disagree	Your data suggest a moderate automatic preference for Abled persons over Physically disabled.
	Recommend prenatal testing	Offer but neither recommend nor discourage prenatal testing	Yes	Yes	Great influence		Recommend prenatal testing	Offer but neither recommend nor discourage prenatal testing	Most likely	Most likely	Neutral	0	Female	Clinical patient-facing	Medical student (preclinical)	Not at all religious	Liberal	Very Pro Choice (termination is acceptable for any reason)	California (CA)	Not at all experienced	Agree	Neutral	Neutral	Agree	Agree	Your data suggest a strong automatic preference for Abled persons over Physically disabled.
	Strongly recommend prenatal testing	Offer but neither recommend nor discourage prenatal testing	Yes	Unsure	Great influence		Strongly recommend prenatal testing	Strongly recommend prenatal testing	Yes	Yes	Great influence	28	Male	Other	Other	Somewhat religious	Moderate	Somewhat Pro Choice (termination is acceptable for some reasons)	Massachusetts (MA)	Not at all experienced	Disagree	Disagree	Disagree	Neutral	Neutral	Your data suggest no automatic preference between Abled persons and Physically disabled.
	Offer but neither recommend nor discourage prenatal testing	Offer but neither recommend nor discourage prenatal testing	Yes	Most likely	Great influence		Recommend prenatal testing	Recommend prenatal testing	Most likely	Most likely	Moderate influence	0	Female	Other	Educator	Somewhat religious	Conservative	Somewhat Pro Choice (termination is acceptable for some reasons)	Texas (TX)	Somewhat experienced	Agree	Agree	Disagree	Agree	Disagree	Your data suggest a strong automatic preference for Abled persons over Physically disabled.
	Recommend prenatal testing	Offer but neither recommend nor discourage prenatal testing	Yes	Most likely	Great influence		Offer but neither recommend nor discourage prenatal testing	Offer but neither recommend nor discourage prenatal testing	Yes	Unsure	Great influence	27	Female	Other	Medical student (preclinical)	Not at all religious	Liberal	Very Pro Choice (termination is acceptable for any reason)	Massachusetts (MA)	Not at all experienced	Neutral	Agree	Disagree	Agree	Agree	Your data suggest a strong automatic preference for Abled persons over Physically disabled.
	Recommend prenatal testing	Recommend prenatal testing	Yes	Most likely	Great influence		Recommend prenatal testing	Recommend prenatal testing	Yes	Unsure	Great influence	33	Female	Clinical patient-facing	Other	Not very religious	Moderate	Declined to answer	Texas (TX)	Not very experienced	Disagree	Agree	Disagree	Agree	Agree	Your data suggest a strong automatic preference for Abled persons over Physically disabled.
	Offer but neither recommend nor discourage prenatal testing	Offer but neither recommend nor discourage prenatal testing	Unsure	Unsure	Moderate influence		Offer but neither recommend nor discourage prenatal testing	Offer but neither recommend nor discourage prenatal testing	Most likely	Most likely	Neutral	45	Female	Clinical patient-facing	Genetic counselor	Not at all religious	Very Liberal	Somewhat Pro Choice (termination is acceptable for some reasons)	declined to answer	Very experienced	Neutral	Neutral	Strongly disagree	Agree	Neutral	Your data suggest a strong automatic preference for Abled persons over Physically disabled.
	Offer but neither recommend nor discourage prenatal testing	Discourage prenatal testing	Most likely	No	No influence		Offer but neither recommend nor discourage prenatal testing	Discourage prenatal testing	Probably not	No	No influence	34	Female	Clinical patient-facing	Other	Very religious	Conservative	Very Pro-Life (termination is not acceptable for any reason)	New York (NY)	Not at all experienced	Disagree	Agree	Disagree	Disagree	Disagree	Your data suggest a moderate automatic preference for Abled persons over Physically disabled.
	Strongly recommend prenatal testing	Offer but neither recommend nor discourage prenatal testing	Yes	Most likely	Great influence		Strongly recommend prenatal testing	Offer but neither recommend nor discourage prenatal testing	Yes	Most likely	Great influence	22	Male	Other	Medical student (preclinical)	Not at all religious	Very Liberal	Very Pro Choice (termination is acceptable for any reason)	Colorado (CO)	Not at all experienced	Disagree	Neutral	Disagree	Agree	Neutral	Your data suggest a moderate automatic preference for Abled persons over Physically disabled.
	Strongly recommend prenatal testing	Offer but neither recommend nor discourage prenatal testing	Yes	Probably not	Great influence		Strongly recommend prenatal testing	Offer but neither recommend nor discourage prenatal testing	Yes	Unsure	Great influence	74	Male	Other	MD (other)	Somewhat religious	Moderate	Somewhat Pro Choice (termination is acceptable for some reasons)	Minnesota (MN)	Not at all experienced	Agree	Neutral	Strongly disagree	Disagree	Agree	Your data suggest a strong automatic preference for Abled persons over Physically disabled.
	Offer but neither recommend nor discourage prenatal testing	Offer but neither recommend nor discourage prenatal testing	Most likely	Unsure	Moderate influence		Recommend prenatal testing	Offer but neither recommend nor discourage prenatal testing	Most likely	Unsure	Moderate influence	43	Female	Clinical patient-facing	Genetic counselor	Somewhat religious	Liberal	Very Pro Choice (termination is acceptable for any reason)	declined to answer	Very experienced	Agree	Disagree	Strongly disagree	Disagree	Neutral	Your data suggest a moderate automatic preference for Abled persons over Physically disabled.
	Offer but neither recommend nor discourage prenatal testing	Offer but neither recommend nor discourage prenatal testing	Probably not	Unsure	Neutral		Offer but neither recommend nor discourage prenatal testing	Offer but neither recommend nor discourage prenatal testing	Yes	Yes	Great influence	47	Female	Clinical patient-facing	Other allied health professional	Somewhat religious	Moderate	Somewhat Pro Choice (termination is acceptable for some reasons)	California (CA)	Not very experienced	Agree	Agree	Strongly disagree	Agree	Agree	Your data suggest a strong automatic preference for Abled persons over Physically disabled.
	Offer but neither recommend nor discourage prenatal testing	Offer but neither recommend nor discourage prenatal testing	Most likely	No	Neutral		Offer but neither recommend nor discourage prenatal testing	Offer but neither recommend nor discourage prenatal testing	Most likely	No	Neutral	25	Female	Clinical patient-facing	Other allied health professional	Very religious	Conservative	Somewhat Pro-Life (termination is not acceptable except in rare exceptions)	Texas (TX)	Not at all experienced	Agree	Agree	Neutral	Agree	Neutral	Your data suggest a moderate automatic preference for Abled persons over Physically disabled.
	Strongly recommend prenatal testing	Strongly recommend prenatal testing	Yes	Most likely	Great influence		Strongly recommend prenatal testing	Strongly recommend prenatal testing	Yes	Most likely	Great influence	23	Male	Clinical laboratory	Medical student (clinical)	Not very religious	Moderate	Somewhat Pro-Life (termination is not acceptable except in rare exceptions)	California (CA)	Not very experienced	Neutral	Strongly agree	Neutral	Disagree	Agree	Your data suggest a strong automatic preference for Abled persons over Physically disabled.
	Offer but neither recommend nor discourage prenatal testing	Offer but neither recommend nor discourage prenatal testing	Yes	Unsure	Moderate influence		Offer but neither recommend nor discourage prenatal testing	Offer but neither recommend nor discourage prenatal testing	Yes	Most likely	Great influence	36	Female	Clinical patient-facing	Genetic counselor	Not very religious	Liberal	Very Pro Choice (termination is acceptable for any reason)	California (CA)	Very experienced	Agree	Agree	Declined to answer	Neutral	Agree	Your data suggest a strong automatic preference for Abled persons over Physically disabled.
	Recommend prenatal testing	Offer but neither recommend nor discourage prenatal testing	Yes	No	Little influence		Recommend prenatal testing	Offer but neither recommend nor discourage prenatal testing	Yes	No	Little influence	23	Male	Other	Medical student (preclinical)	Very religious	Liberal	Somewhat Pro-Life (termination is not acceptable except in rare exceptions)	California (CA)	Not at all experienced	Disagree	Agree	Disagree	Strongly agree	Agree	Your data suggest a strong automatic preference for Abled persons over Physically disabled.
	Offer but neither recommend nor discourage prenatal testing	Offer but neither recommend nor discourage prenatal testing	Yes	Yes	Great influence		Offer but neither recommend nor discourage prenatal testing	Offer but neither recommend nor discourage prenatal testing	Yes	Yes	Great influence	42	Female	Clinical laboratory	Genetic counselor	Not at all religious	Liberal	Very Pro Choice (termination is acceptable for any reason)	Pennsylvania (PA)	Very experienced	Agree	Neutral	Disagree	Agree	Agree	Your data suggest a strong automatic preference for Abled persons over Physically disabled.
	Offer but neither recommend nor discourage prenatal testing	Offer but neither recommend nor discourage prenatal testing	Most likely	Unsure	Moderate influence		Offer but neither recommend nor discourage prenatal testing	Offer but neither recommend nor discourage prenatal testing	Most likely	Most likely	Moderate influence	28	Female	Clinical patient-facing	Genetic counselor	Not at all religious	Very Liberal	Very Pro Choice (termination is acceptable for any reason)	Massachusetts (MA)	Somewhat experienced	Agree	Agree	Neutral	Agree	Agree	Your data suggest no automatic preference between Abled persons and Physically disabled.
	Recommend prenatal testing	Recommend prenatal testing	Unsure	Unsure	Neutral		Recommend prenatal testing	Recommend prenatal testing	Unsure	Unsure	Neutral	35	Female	Other	Genetic counselor	Somewhat religious	Conservative	Somewhat Pro Choice (termination is acceptable for some reasons)	declined to answer	Somewhat experienced	Neutral	Neutral	Neutral	Neutral	Neutral	Your data suggest a moderate automatic preference for Physically disabled over Abled persons.
	Offer but neither recommend nor discourage prenatal testing	Offer but neither recommend nor discourage prenatal testing	Yes	Most likely	Neutral		Offer but neither recommend nor discourage prenatal testing	Offer but neither recommend nor discourage prenatal testing	Yes	Most likely	Neutral	26	Female	Clinical patient-facing	Medical student (clinical)	Not at all religious	Liberal	Very Pro Choice (termination is acceptable for any reason)	Massachusetts (MA)	Not very experienced	Neutral	Neutral	Disagree	Agree	Neutral	Your data suggest a moderate automatic preference for Abled persons over Physically disabled.
	Offer but neither recommend nor discourage prenatal testing	Offer but neither recommend nor discourage prenatal testing	Unsure	Unsure	Moderate influence		Offer but neither recommend nor discourage prenatal testing	Offer but neither recommend nor discourage prenatal testing	Most likely	Unsure	Neutral	41	Female	Research	N/A	Somewhat religious	Moderate	Somewhat Pro Choice (termination is acceptable for some reasons)	declined to answer	Not at all experienced	Disagree	Agree	Disagree	Disagree	Neutral	Your data suggest a slight automatic preference for Abled persons over Physically disabled.
	Recommend prenatal testing	Offer but neither recommend nor discourage prenatal testing	Yes	Most likely	Great influence		Recommend prenatal testing	Offer but neither recommend nor discourage prenatal testing	Yes	Yes	Great influence	32	Female	Clinical patient-facing	Genetic counselor	Not at all religious	Liberal	Very Pro Choice (termination is acceptable for any reason)	New York (NY)	Somewhat experienced	Agree	Agree	Disagree	Disagree	Neutral	Your data suggest a strong automatic preference for Abled persons over Physically disabled.
	Offer but neither recommend nor discourage prenatal testing	Offer but neither recommend nor discourage prenatal testing	Probably not	Probably not	Little influence		Offer but neither recommend nor discourage prenatal testing	Offer but neither recommend nor discourage prenatal testing	Most likely	Probably not	Moderate influence	30	Female	Other	Medical student (preclinical)	Somewhat religious	Very Liberal	Very Pro Choice (termination is acceptable for any reason)	Massachusetts (MA)	Not at all experienced	Agree	Agree	Strongly disagree	Agree	Agree	Your data suggest a moderate automatic preference for Physically disabled over Abled persons.
	Offer but neither recommend nor discourage prenatal testing	Offer but neither recommend nor discourage prenatal testing	Most likely	Most likely	Great influence		Offer but neither recommend nor discourage prenatal testing	Offer but neither recommend nor discourage prenatal testing	Most likely	Most likely	Great influence	23	Male	Clinical patient-facing	Medical student (preclinical)	Not at all religious	Very Liberal	Very Pro Choice (termination is acceptable for any reason)	Massachusetts (MA)	Not at all experienced	Agree	Agree	Disagree	Strongly agree	Agree	Your data suggest a strong automatic preference for Abled persons over Physically disabled.
	Offer but neither recommend nor discourage prenatal testing	Offer but neither recommend nor discourage prenatal testing	Most likely	No	Moderate influence		Offer but neither recommend nor discourage prenatal testing	Offer but neither recommend nor discourage prenatal testing	Probably not	No	Little influence	64	Female	Other	Nurse	Very religious	Conservative	Somewhat Pro-Life (termination is not acceptable except in rare exceptions)	Pennsylvania (PA)	Not very experienced	Agree	Agree	Disagree	Neutral	Agree	Your data suggest a moderate automatic preference for Abled persons over Physically disabled.
	Offer but neither recommend nor discourage prenatal testing	Offer but neither recommend nor discourage prenatal testing	Most likely	No	Little influence		Offer but neither recommend nor discourage prenatal testing	Offer but neither recommend nor discourage prenatal testing	Probably not	No	Little influence	25	Female	Clinical patient-facing	Medical student (clinical)	Somewhat religious	Conservative	Somewhat Pro-Life (termination is not acceptable except in rare exceptions)	California (CA)	Not very experienced	Neutral	Disagree	Disagree	Neutral	Neutral	Your data suggest a moderate automatic preference for Abled persons over Physically disabled.
	Offer but neither recommend nor discourage prenatal testing	Offer but neither recommend nor discourage prenatal testing	Unsure	Unsure	Moderate influence		Offer but neither recommend nor discourage prenatal testing	Offer but neither recommend nor discourage prenatal testing	Yes	Most likely	Moderate influence	52	Female	Clinical patient-facing	Genetic counselor	Somewhat religious	Very Liberal	Very Pro Choice (termination is acceptable for any reason)	California (CA)	Very experienced	Neutral	Neutral	Disagree	Agree	Agree	Your data suggest a strong automatic preference for Abled persons over Physically disabled.
	Recommend prenatal testing	Recommend prenatal testing	Most likely	Unsure	Moderate influence		Recommend prenatal testing	Offer but neither recommend nor discourage prenatal testing	Yes	Probably not	Little influence	37	Male	Clinical patient-facing	MD (other)	Somewhat religious	Liberal	Somewhat Pro Choice (termination is acceptable for some reasons)	North Carolina (NC)	Not very experienced	Disagree	Disagree	Declined to answer	Agree	Disagree	Your data suggest no automatic preference between Abled persons and Physically disabled.
	Offer but neither recommend nor discourage prenatal testing	Offer but neither recommend nor discourage prenatal testing	Yes	Most likely	Great influence		Offer but neither recommend nor discourage prenatal testing	Offer but neither recommend nor discourage prenatal testing	Yes	Most likely	Great influence	46	Female	Clinical patient-facing	Genetic counselor	Not very religious	Very Liberal	Very Pro Choice (termination is acceptable for any reason)	New Jersey (NJ)	Very experienced	Agree	Agree	Neutral	Agree	Strongly disagree	Your data suggest a moderate automatic preference for Abled persons over Physically disabled.
	Recommend prenatal testing	Offer but neither recommend nor discourage prenatal testing	Most likely	Probably not	Little influence		Recommend prenatal testing	Offer but neither recommend nor discourage prenatal testing	Most likely	Probably not	Little influence	37	Female	Clinical patient-facing	Genetic counselor	Somewhat religious	Moderate	Neutral (not pro-choice or pro-life)	Texas (TX)	Very experienced	Neutral	Disagree	Declined to answer	Agree	Agree	Your data suggest a strong automatic preference for Physically disabled over Abled persons.
	Offer but neither recommend nor discourage prenatal testing	Offer but neither recommend nor discourage prenatal testing	Yes	Unsure	Moderate influence		Offer but neither recommend nor discourage prenatal testing	Offer but neither recommend nor discourage prenatal testing	Yes	Probably not	Great influence	56	Female	Clinical patient-facing	Genetic counselor	Somewhat religious	Moderate	Somewhat Pro Choice (termination is acceptable for some reasons)	Connecticut (CT)	Very experienced	Neutral	Disagree	Declined to answer	Agree	Disagree	Your data suggest a slight automatic preference for Abled persons over Physically disabled.
	Strongly recommend prenatal testing	Offer but neither recommend nor discourage prenatal testing	Yes	Most likely	Great influence		Strongly recommend prenatal testing	Offer but neither recommend nor discourage prenatal testing	Yes	Yes	Great influence	34	Female	Clinical patient-facing	Genetic counselor	Not very religious	Liberal	Very Pro Choice (termination is acceptable for any reason)	Ohio (OH)	Very experienced	Neutral	Agree	Disagree	Neutral	Neutral	Your data suggest a strong automatic preference for Abled persons over Physically disabled.
	Strongly recommend prenatal testing	Strongly recommend prenatal testing	Yes	Yes	Great influence		Strongly recommend prenatal testing	Recommend prenatal testing	Yes	Yes	Great influence	23	Male	Other	Medical student (preclinical)	Not at all religious	Liberal	Very Pro Choice (termination is acceptable for any reason)	Massachusetts (MA)	Not at all experienced	Agree	Neutral	Neutral	Neutral	Strongly agree	Your data suggest a strong automatic preference for Abled persons over Physically disabled.
	Strongly recommend prenatal testing	Recommend prenatal testing	Yes	Most likely	Moderate influence		Recommend prenatal testing	Discourage prenatal testing	Yes	Unsure	Moderate influence	22	Male	Other	Medical student (preclinical)	Not at all religious	Liberal	Very Pro Choice (termination is acceptable for any reason)	Florida (FL)	Not at all experienced	Agree	Disagree	Strongly disagree	Strongly agree	Agree	Your data suggest a strong automatic preference for Abled persons over Physically disabled.
	Offer but neither recommend nor discourage prenatal testing	Offer but neither recommend nor discourage prenatal testing	Yes	Most likely	Moderate influence		Offer but neither recommend nor discourage prenatal testing	Offer but neither recommend nor discourage prenatal testing	Yes	Most likely	Neutral	25	Female	Clinical patient-facing	Medical student (preclinical)	Not at all religious	Liberal	Very Pro Choice (termination is acceptable for any reason)	Massachusetts (MA)	Not at all experienced	Agree	Disagree	Disagree	Agree	Agree	Your data suggest a slight automatic preference for Abled persons over Physically disabled.
	Offer but neither recommend nor discourage prenatal testing	Offer but neither recommend nor discourage prenatal testing	Unsure	Unsure	Moderate influence		Offer but neither recommend nor discourage prenatal testing	Offer but neither recommend nor discourage prenatal testing	Unsure	Unsure	Moderate influence	26	Female	Clinical patient-facing	Genetic counselor	Not very religious	Very Liberal	Very Pro Choice (termination is acceptable for any reason)	Connecticut (CT)	Very experienced	Agree	Agree	Strongly disagree	Agree	Neutral	Your data suggest a strong automatic preference for Abled persons over Physically disabled.
	Offer but neither recommend nor discourage prenatal testing	Offer but neither recommend nor discourage prenatal testing	Yes	Yes	Great influence		Offer but neither recommend nor discourage prenatal testing	Offer but neither recommend nor discourage prenatal testing	Yes	Most likely	Great influence	40	Female	Clinical patient-facing	Genetic counselor	Somewhat religious	Liberal	Very Pro Choice (termination is acceptable for any reason)	Pennsylvania (PA)	Very experienced	Agree	Strongly agree	Strongly disagree	Strongly agree	Neutral	Your data suggest a strong automatic preference for Abled persons over Physically disabled.
	Strongly recommend prenatal testing	Offer but neither recommend nor discourage prenatal testing	Most likely	Unsure	Great influence		Strongly recommend prenatal testing	Offer but neither recommend nor discourage prenatal testing	Most likely	Unsure	Moderate influence	33	Female	Clinical patient-facing	Genetic counselor	Somewhat religious	Moderate	Very Pro Choice (termination is acceptable for any reason)	Texas (TX)	Very experienced	Agree	Agree	Disagree	Agree	Neutral	Your data suggest a moderate automatic preference for Abled persons over Physically disabled.
	Offer but neither recommend nor discourage prenatal testing	Recommend prenatal testing	Yes	Unsure	Great influence		Offer but neither recommend nor discourage prenatal testing	Recommend prenatal testing	Yes	Yes	Great influence	24	Female	Other	Medical student (preclinical)	Somewhat religious	Liberal	Somewhat Pro Choice (termination is acceptable for some reasons)	Florida (FL)	Not at all experienced	Disagree	Agree	Strongly disagree	Agree	Agree	Your data suggest a strong automatic preference for Abled persons over Physically disabled.
	Offer but neither recommend nor discourage prenatal testing	Offer but neither recommend nor discourage prenatal testing	Most likely	Unsure	Moderate influence		Offer but neither recommend nor discourage prenatal testing	Offer but neither recommend nor discourage prenatal testing	Unsure	Unsure	Moderate influence	39	Female	Clinical patient-facing	Genetic counselor	Somewhat religious	Liberal	Neutral (not pro-choice or pro-life)	Indiana (IN)	Very experienced	Neutral	Disagree	Strongly disagree	Neutral	Neutral	Your data suggest a strong automatic preference for Abled persons over Physically disabled.
	Strongly recommend prenatal testing	Strongly discourage prenatal testing	Yes	Yes	Great influence		Strongly recommend prenatal testing	Discourage prenatal testing	Yes	Yes	Great influence	22	Male	Other	Medical student (preclinical)	Somewhat religious	Declined to answer	Very Pro Choice (termination is acceptable for any reason)	Massachusetts (MA)	Not at all experienced	Disagree	Agree	Agree	Agree	Agree	Your data suggest a strong automatic preference for Abled persons over Physically disabled.
	Recommend prenatal testing	Recommend prenatal testing	Most likely	No	No influence		Recommend prenatal testing	Recommend prenatal testing	Most likely	No	No influence	24	Male	Other	Medical student (preclinical)	Somewhat religious	Very Liberal	Neutral (not pro-choice or pro-life)	Massachusetts (MA)	Not at all experienced	Agree	Agree	Disagree	Agree	Strongly agree	Your data suggest a strong automatic preference for Abled persons over Physically disabled.
	Recommend prenatal testing	Offer but neither recommend nor discourage prenatal testing	Yes	Yes	Neutral		Strongly recommend prenatal testing	Offer but neither recommend nor discourage prenatal testing	Yes	Most likely	Moderate influence	32	Male	Clinical patient-facing	Genetic counselor	Not at all religious	Liberal	Very Pro Choice (termination is acceptable for any reason)	Wisconsin (WI)	Very experienced	Disagree	Neutral	Disagree	Disagree	Strongly agree	Your data suggest a strong automatic preference for Abled persons over Physically disabled.
	Recommend prenatal testing	Recommend prenatal testing	Yes	Most likely	Great influence		Recommend prenatal testing	Recommend prenatal testing	Yes	Most likely	Moderate influence	23	Male	Other	Medical student (preclinical)	Not at all religious	Liberal	Very Pro Choice (termination is acceptable for any reason)	Massachusetts (MA)	Not at all experienced	Disagree	Agree	Disagree	Agree	Agree	Your data suggest a strong automatic preference for Abled persons over Physically disabled.
	Offer but neither recommend nor discourage prenatal testing	Offer but neither recommend nor discourage prenatal testing	Unsure	Unsure	No influence		Offer but neither recommend nor discourage prenatal testing	Offer but neither recommend nor discourage prenatal testing	Unsure	Unsure	Neutral	24	Female	Clinical patient-facing	GC student	Not very religious	Declined to answer	Very Pro Choice (termination is acceptable for any reason)	Oklahoma (OK)	Somewhat experienced	Neutral	Neutral	Neutral	Agree	Neutral	Your data suggest a moderate automatic preference for Abled persons over Physically disabled.
	Recommend prenatal testing	Offer but neither recommend nor discourage prenatal testing	Unsure	Unsure	Neutral		Offer but neither recommend nor discourage prenatal testing	Offer but neither recommend nor discourage prenatal testing	Unsure	Unsure	Neutral	23	Female	Clinical patient-facing	Medical student (preclinical)	Not very religious	Very Liberal	Very Pro Choice (termination is acceptable for any reason)	Massachusetts (MA)	Not at all experienced	Agree	Agree	Strongly disagree	Agree	Agree	Your data suggest a strong automatic preference for Abled persons over Physically disabled.
	Offer but neither recommend nor discourage prenatal testing	Offer but neither recommend nor discourage prenatal testing	Yes	Yes	Great influence		Offer but neither recommend nor discourage prenatal testing	Offer but neither recommend nor discourage prenatal testing	Yes	Yes	Great influence	22	Male	Other	Medical student (preclinical)	Not very religious	Very Liberal	Very Pro Choice (termination is acceptable for any reason)	California (CA)	Not very experienced	Agree	Disagree	Agree	Disagree	Strongly agree	Your data suggest a strong automatic preference for Abled persons over Physically disabled.
	Recommend prenatal testing	Offer but neither recommend nor discourage prenatal testing	Most likely	Unsure	Great influence		Strongly recommend prenatal testing	Offer but neither recommend nor discourage prenatal testing	Most likely	Unsure	Great influence	23	Male	Other	Medical student (preclinical)	Not very religious	Very Liberal	Very Pro Choice (termination is acceptable for any reason)	Florida (FL)	Not very experienced	Agree	Strongly agree	Disagree	Strongly agree	Agree	Your data suggest a moderate automatic preference for Abled persons over Physically disabled.
	Recommend prenatal testing	Offer but neither recommend nor discourage prenatal testing	Most likely	Unsure	Moderate influence		Recommend prenatal testing	Offer but neither recommend nor discourage prenatal testing	Most likely	Unsure	Moderate influence	44	Female	Clinical patient-facing	Genetic counselor	Not very religious	Liberal	Very Pro Choice (termination is acceptable for any reason)	California (CA)	Very experienced	Disagree	Disagree	Strongly disagree	Neutral	Neutral	Your data suggest a strong automatic preference for Abled persons over Physically disabled.
	Recommend prenatal testing	Offer but neither recommend nor discourage prenatal testing	Unsure	Unsure	Moderate influence		Recommend prenatal testing	Offer but neither recommend nor discourage prenatal testing	Most likely	Most likely	Neutral	33	Female	Clinical patient-facing	Genetic counselor	Not very religious	Moderate	Very Pro Choice (termination is acceptable for any reason)	Michigan (MI)	Very experienced	Disagree	Neutral	Disagree	Disagree	Disagree	Your data suggest a moderate automatic preference for Abled persons over Physically disabled.
	Recommend prenatal testing	Offer but neither recommend nor discourage prenatal testing	Most likely	Unsure	Great influence		Recommend prenatal testing	Offer but neither recommend nor discourage prenatal testing	Most likely	Unsure	Great influence	24	Male	Other	Medical student (preclinical)	Not at all religious	Liberal	Very Pro Choice (termination is acceptable for any reason)	Massachusetts (MA)	Not at all experienced	Disagree	Agree	Disagree	Agree	Agree	Your data suggest a strong automatic preference for Abled persons over Physically disabled.
	Offer but neither recommend nor discourage prenatal testing	Offer but neither recommend nor discourage prenatal testing	Unsure	Unsure	Moderate influence		Offer but neither recommend nor discourage prenatal testing	Offer but neither recommend nor discourage prenatal testing	Unsure	Unsure	Little influence	0	Decline to answer	Decline to answer	Declined to answer	Decline to answer	Declined to answer	Declined to answer	declined to answer	Declined to answer	Neutral	Disagree	Neutral	Agree	Agree	Your data suggest a strong automatic preference for Abled persons over Physically disabled.
	Recommend prenatal testing	Offer but neither recommend nor discourage prenatal testing	Most likely	Most likely	Moderate influence		Recommend prenatal testing	Offer but neither recommend nor discourage prenatal testing	Most likely	Unsure	Little influence	26	Female	Clinical patient-facing	Medical student (preclinical)	Not at all religious	Very Liberal	Very Pro Choice (termination is acceptable for any reason)	Massachusetts (MA)	Not very experienced	Neutral	Neutral	Disagree	Agree	Agree	Your data suggest a moderate automatic preference for Abled persons over Physically disabled.
	Offer but neither recommend nor discourage prenatal testing	Offer but neither recommend nor discourage prenatal testing	Most likely	Unsure	Great influence		Offer but neither recommend nor discourage prenatal testing	Offer but neither recommend nor discourage prenatal testing	Most likely	Most likely	Moderate influence	44	Female	Clinical patient-facing	Genetic counselor	Not very religious	Liberal	Very Pro Choice (termination is acceptable for any reason)	declined to answer	Somewhat experienced	Disagree	Neutral	Disagree	Neutral	Agree	Your data suggest a strong automatic preference for Abled persons over Physically disabled.
	Strongly recommend prenatal testing	Offer but neither recommend nor discourage prenatal testing	Yes	Yes	Great influence		Strongly recommend prenatal testing	Offer but neither recommend nor discourage prenatal testing	Yes	Most likely	Great influence	35	Female	Clinical patient-facing	Genetic counselor	Not very religious	Liberal	Very Pro Choice (termination is acceptable for any reason)	Texas (TX)	Very experienced	Disagree	Agree	Strongly disagree	Agree	Agree	Your data suggest a strong automatic preference for Abled persons over Physically disabled.
	Recommend prenatal testing	Offer but neither recommend nor discourage prenatal testing	Most likely	Unsure	Neutral		Offer but neither recommend nor discourage prenatal testing	Offer but neither recommend nor discourage prenatal testing	Most likely	Unsure	Moderate influence	56	Male	Clinical patient-facing	MD (other)	Very religious	Conservative	Somewhat Pro-Life (termination is not acceptable except in rare exceptions)	New Hampshire (NH)	Not very experienced	Agree	Neutral	Disagree	Agree	Agree	Your data suggest a strong automatic preference for Abled persons over Physically disabled.
	Strongly recommend prenatal testing	Recommend prenatal testing	Yes	Unsure	Great influence		Offer but neither recommend nor discourage prenatal testing	Offer but neither recommend nor discourage prenatal testing	Unsure	Unsure	Moderate influence	28	Female	Other	Genetic counselor	Not at all religious	Moderate	Somewhat Pro Choice (termination is acceptable for some reasons)	Ohio (OH)	Not very experienced	Neutral	Neutral	Disagree	Neutral	Agree	Your data suggest a strong automatic preference for Abled persons over Physically disabled.
	Recommend prenatal testing	Recommend prenatal testing	Yes	Most likely	Moderate influence		Recommend prenatal testing	Offer but neither recommend nor discourage prenatal testing	Unsure	Unsure	Moderate influence	25	Female	Clinical patient-facing	Genetic counselor	Not at all religious	Liberal	Very Pro Choice (termination is acceptable for any reason)	Maryland (MD)	Very experienced	Neutral	Agree	Declined to answer	Disagree	Agree	Your data suggest a moderate automatic preference for Abled persons over Physically disabled.
	Offer but neither recommend nor discourage prenatal testing	Offer but neither recommend nor discourage prenatal testing	Yes	Unsure	Neutral		Offer but neither recommend nor discourage prenatal testing	Offer but neither recommend nor discourage prenatal testing	Unsure	Unsure	Neutral	24	Male	Other	Medical student (preclinical)	Not at all religious	Moderate	Very Pro Choice (termination is acceptable for any reason)	Michigan (MI)	Not at all experienced	Strongly disagree	Neutral	Strongly disagree	Agree	Neutral	Your data suggest a moderate automatic preference for Abled persons over Physically disabled.
	Offer but neither recommend nor discourage prenatal testing	Offer but neither recommend nor discourage prenatal testing	Probably not	No	Little influence		Offer but neither recommend nor discourage prenatal testing	Offer but neither recommend nor discourage prenatal testing	Probably not	No	Little influence	37	Female	Clinical patient-facing	Genetic counselor	Very religious	Declined to answer	Declined to answer	Wisconsin (WI)	Not very experienced	Neutral	Neutral	Declined to answer	Neutral	Agree	Your data suggest a strong automatic preference for Abled persons over Physically disabled.
	Discourage prenatal testing	Strongly recommend prenatal testing	Unsure	No	Little influence		Offer but neither recommend nor discourage prenatal testing	Offer but neither recommend nor discourage prenatal testing	Yes	No	Little influence	44	Female	Clinical patient-facing	Nurse	Very religious	Moderate	Somewhat Pro-Life (termination is not acceptable except in rare exceptions)	Massachusetts (MA)	Not at all experienced	Disagree	Strongly disagree	Strongly disagree	Strongly disagree	Disagree	Your data suggest a strong automatic preference for Abled persons over Physically disabled.
	Recommend prenatal testing	Recommend prenatal testing	Most likely	No	Great influence		Offer but neither recommend nor discourage prenatal testing	Recommend prenatal testing	Most likely	Probably not	Moderate influence	70	Male	Clinical patient-facing	MD (other)	Somewhat religious	Moderate	Very Pro Choice (termination is acceptable for any reason)	Pennsylvania (PA)	Somewhat experienced	Disagree	Disagree	Disagree	Agree	Agree	Your data suggest a strong automatic preference for Abled persons over Physically disabled.
	Offer but neither recommend nor discourage prenatal testing	Offer but neither recommend nor discourage prenatal testing	Probably not	No	Little influence		Recommend prenatal testing	Recommend prenatal testing	Probably not	No	Little influence	32	Female	Other	Nurse	Not at all religious	Liberal	Somewhat Pro Choice (termination is acceptable for some reasons)	Massachusetts (MA)	Not at all experienced	Disagree	Neutral	Disagree	Neutral	Agree	Your data suggest a slight automatic preference for Abled persons over Physically disabled.
	Offer but neither recommend nor discourage prenatal testing	Offer but neither recommend nor discourage prenatal testing	Most likely	Most likely	Moderate influence		Offer but neither recommend nor discourage prenatal testing	Offer but neither recommend nor discourage prenatal testing	Most likely	Unsure	Moderate influence	24	Female	Clinical patient-facing	Medical student (clinical)	Somewhat religious	Liberal	Very Pro Choice (termination is acceptable for any reason)	Florida (FL)	Not very experienced	Agree	Agree	Disagree	Agree	Agree	Your data suggest a moderate automatic preference for Abled persons over Physically disabled.
	Offer but neither recommend nor discourage prenatal testing	Offer but neither recommend nor discourage prenatal testing	Yes	Probably not	Moderate influence		Offer but neither recommend nor discourage prenatal testing	Offer but neither recommend nor discourage prenatal testing	Most likely	Unsure	Moderate influence	71	Male	Clinical patient-facing	MD (other)	Very religious	Very Liberal	Very Pro Choice (termination is acceptable for any reason)	New York (NY)	Very experienced	Agree	Neutral	Disagree	Disagree	Disagree	Your data suggest a strong automatic preference for Abled persons over Physically disabled.
	Strongly recommend prenatal testing	Offer but neither recommend nor discourage prenatal testing	Yes	Unsure	Neutral		Recommend prenatal testing	Offer but neither recommend nor discourage prenatal testing	Most likely	Most likely	Moderate influence	27	Female	Clinical patient-facing	Genetic counselor	Not very religious	Liberal	Very Pro Choice (termination is acceptable for any reason)	Texas (TX)	Very experienced	Agree	Neutral	Strongly disagree	Agree	Disagree	Your data suggest a moderate automatic preference for Abled persons over Physically disabled.
	Recommend prenatal testing	Recommend prenatal testing	Unsure	Unsure	Great influence		Recommend prenatal testing	Offer but neither recommend nor discourage prenatal testing	Unsure	Unsure	Great influence	33	Female	Clinical patient-facing	Genetic counselor	Very religious	Moderate	Somewhat Pro Choice (termination is acceptable for some reasons)	New York (NY)	Not very experienced	Agree	Agree	Disagree	Agree	Agree	Your data suggest a strong automatic preference for Abled persons over Physically disabled.
	Offer but neither recommend nor discourage prenatal testing	Offer but neither recommend nor discourage prenatal testing	Probably not	No	Moderate influence		Offer but neither recommend nor discourage prenatal testing	Offer but neither recommend nor discourage prenatal testing	Unsure	Probably not	Moderate influence	52	Female	Other	Educator	Not at all religious	Liberal	Somewhat Pro Choice (termination is acceptable for some reasons)	Florida (FL)	Not very experienced	Neutral	Agree	Disagree	Agree	Agree	Your data suggest a moderate automatic preference for Abled persons over Physically disabled.
	Strongly recommend prenatal testing	Offer but neither recommend nor discourage prenatal testing	Yes	Most likely	Moderate influence		Recommend prenatal testing	Offer but neither recommend nor discourage prenatal testing	Most likely	Probably not	Moderate influence	21	Female	Other	Medical student (preclinical)	Not at all religious	Very Liberal	Very Pro Choice (termination is acceptable for any reason)	Massachusetts (MA)	Not at all experienced	Neutral	Strongly agree	Strongly disagree	Agree	Agree	Your data suggest no automatic preference between Abled persons and Physically disabled.
	Recommend prenatal testing	Recommend prenatal testing	Most likely	Unsure	Moderate influence		Recommend prenatal testing	Recommend prenatal testing	Unsure	Yes	Great influence	26	Female	Research	Genetic counselor	Not at all religious	Liberal	Very Pro Choice (termination is acceptable for any reason)	Alabama (AL)	Declined to answer	Agree	Declined to answer	Declined to answer	Disagree	Agree	Your data suggest a strong automatic preference for Abled persons over Physically disabled.
	Recommend prenatal testing	Offer but neither recommend nor discourage prenatal testing	Most likely	Unsure	Moderate influence		Recommend prenatal testing	Offer but neither recommend nor discourage prenatal testing	Most likely	Unsure	Moderate influence	21	Female	Other	Medical student (preclinical)	Not very religious	Liberal	Very Pro Choice (termination is acceptable for any reason)	Massachusetts (MA)	Not at all experienced	Agree	Disagree	Strongly disagree	Agree	Agree	Your data suggest a strong automatic preference for Abled persons over Physically disabled.
	Recommend prenatal testing	Offer but neither recommend nor discourage prenatal testing	Yes	Unsure	Moderate influence		Offer but neither recommend nor discourage prenatal testing	Offer but neither recommend nor discourage prenatal testing	Yes	Unsure	Neutral	25	Male	Other	Medical student (preclinical)	Not very religious	Liberal	Very Pro Choice (termination is acceptable for any reason)	Massachusetts (MA)	Not at all experienced	Disagree	Strongly disagree	Disagree	Agree	Agree	Your data suggest a strong automatic preference for Abled persons over Physically disabled.
	Recommend prenatal testing	Offer but neither recommend nor discourage prenatal testing	Most likely	Unsure	Moderate influence		Offer but neither recommend nor discourage prenatal testing	Offer but neither recommend nor discourage prenatal testing	Unsure	Most likely	Moderate influence	62	Female	Clinical patient-facing	Other	Somewhat religious	Liberal	Very Pro Choice (termination is acceptable for any reason)	Vermont (VT)	Not at all experienced	Agree	Agree	Strongly disagree	Neutral	Disagree	Your data suggest a strong automatic preference for Abled persons over Physically disabled.
	Strongly recommend prenatal testing	Offer but neither recommend nor discourage prenatal testing	Unsure	No	Neutral		Strongly recommend prenatal testing	Offer but neither recommend nor discourage prenatal testing	Unsure	Probably not	Moderate influence	40	Female	Clinical laboratory	Genetic counselor	Very religious	Moderate	Neutral (not pro-choice or pro-life)	Pennsylvania (PA)	Very experienced	Agree	Disagree	Strongly disagree	Neutral	Agree	Your data suggest a strong automatic preference for Abled persons over Physically disabled.
	Offer but neither recommend nor discourage prenatal testing	Offer but neither recommend nor discourage prenatal testing	Unsure	No	Neutral		Offer but neither recommend nor discourage prenatal testing	Offer but neither recommend nor discourage prenatal testing	Unsure	No	Neutral	32	Female	Clinical patient-facing	MD (other)	Very religious	Liberal	Somewhat Pro Choice (termination is acceptable for some reasons)	Massachusetts (MA)	Not at all experienced	Neutral	Neutral	Disagree	Neutral	Neutral	Your data suggest a strong automatic preference for Abled persons over Physically disabled.
	Strongly recommend prenatal testing	Discourage prenatal testing	Yes	Most likely	Moderate influence		Strongly recommend prenatal testing	Discourage prenatal testing	Yes	Most likely	Moderate influence	24	Male	Other	Medical student (preclinical)	Not at all religious	Moderate	Very Pro Choice (termination is acceptable for any reason)	Massachusetts (MA)	Not at all experienced	Agree	Disagree	Disagree	Agree	Strongly agree	Your data suggest a slight automatic preference for Abled persons over Physically disabled.
	Offer but neither recommend nor discourage prenatal testing	Offer but neither recommend nor discourage prenatal testing	Yes	Most likely	Little influence		Offer but neither recommend nor discourage prenatal testing	Discourage prenatal testing	Yes	Most likely	Little influence	34	Female	Other	Medical student (preclinical)	Not at all religious	Liberal	Very Pro Choice (termination is acceptable for any reason)	Rhode Island (RI)	Not at all experienced	Agree	Agree	Disagree	Agree	Neutral	Your data suggest no automatic preference between Abled persons and Physically disabled.
	Offer but neither recommend nor discourage prenatal testing	Offer but neither recommend nor discourage prenatal testing	Most likely	Probably not	Moderate influence		Offer but neither recommend nor discourage prenatal testing	Offer but neither recommend nor discourage prenatal testing	Yes	Probably not	Neutral	25	Male	Other	Medical student (preclinical)	Somewhat religious	Liberal	Somewhat Pro Choice (termination is acceptable for some reasons)	Massachusetts (MA)	Not at all experienced	Agree	Agree	Disagree	Neutral	Strongly agree	Your data suggest a strong automatic preference for Abled persons over Physically disabled.
	Offer but neither recommend nor discourage prenatal testing	Offer but neither recommend nor discourage prenatal testing	Yes	Unsure	Great influence		Offer but neither recommend nor discourage prenatal testing	Offer but neither recommend nor discourage prenatal testing	Yes	Yes	Great influence	22	Female	Clinical patient-facing	Medical student (preclinical)	Not very religious	Liberal	Somewhat Pro Choice (termination is acceptable for some reasons)	Massachusetts (MA)	Not at all experienced	Disagree	Agree	Disagree	Neutral	Agree	Your data suggest a strong automatic preference for Abled persons over Physically disabled.
	Offer but neither recommend nor discourage prenatal testing	Offer but neither recommend nor discourage prenatal testing	Probably not	Probably not	Little influence		Offer but neither recommend nor discourage prenatal testing	Offer but neither recommend nor discourage prenatal testing	Probably not	Probably not	Little influence	31	Female	Clinical patient-facing	Nurse	Not very religious	Moderate	Somewhat Pro Choice (termination is acceptable for some reasons)	Massachusetts (MA)	Not very experienced	Disagree	Disagree	Disagree	Disagree	Disagree	Your data suggest a moderate automatic preference for Abled persons over Physically disabled.
	Offer but neither recommend nor discourage prenatal testing	Offer but neither recommend nor discourage prenatal testing	Yes	Unsure	Great influence		Discourage prenatal testing	Offer but neither recommend nor discourage prenatal testing	Yes	Unsure	Moderate influence	22	Female	Clinical patient-facing	Medical student (preclinical)	Not very religious	Liberal	Very Pro Choice (termination is acceptable for any reason)	Massachusetts (MA)	Not at all experienced	Agree	Agree	Disagree	Agree	Agree	Your data suggest a strong automatic preference for Abled persons over Physically disabled.
	Strongly recommend prenatal testing	Offer but neither recommend nor discourage prenatal testing	Yes	Most likely	Great influence		Recommend prenatal testing	Recommend prenatal testing	Unsure	Most likely	Moderate influence	0	Decline to answer	Decline to answer	Medical student (preclinical)	Not very religious	Liberal	Somewhat Pro Choice (termination is acceptable for some reasons)	Massachusetts (MA)	Not at all experienced	Disagree	Disagree	Disagree	Disagree	Agree	Bad data
	Recommend prenatal testing	Offer but neither recommend nor discourage prenatal testing	Yes	Yes	Great influence		Recommend prenatal testing	Offer but neither recommend nor discourage prenatal testing	Yes	Yes	Great influence	23	Male	Other	Medical student (preclinical)	Not at all religious	Declined to answer	Very Pro Choice (termination is acceptable for any reason)	Massachusetts (MA)	Not at all experienced	Agree	Neutral	Disagree	Agree	Agree	Your data suggest a moderate automatic preference for Abled persons over Physically disabled.
	Recommend prenatal testing	Offer but neither recommend nor discourage prenatal testing	Yes	Unsure	Great influence		Recommend prenatal testing	Offer but neither recommend nor discourage prenatal testing	Yes	Unsure	Moderate influence	25	Female	Clinical patient-facing	Genetic counselor	Not at all religious	Very Liberal	Very Pro Choice (termination is acceptable for any reason)	Michigan (MI)	Not very experienced	Neutral	Agree	Disagree	Agree	Agree	Your data suggest no automatic preference between Abled persons and Physically disabled.
	Offer but neither recommend nor discourage prenatal testing	Offer but neither recommend nor discourage prenatal testing	Yes	Most likely	Moderate influence		Offer but neither recommend nor discourage prenatal testing	Offer but neither recommend nor discourage prenatal testing	Yes	Most likely	Moderate influence	58	Female	Other	N/A	Somewhat religious	Liberal	Very Pro Choice (termination is acceptable for any reason)	Maryland (MD)	Not at all experienced	Neutral	Disagree	Disagree	Neutral	Agree	Your data suggest a strong automatic preference for Abled persons over Physically disabled.
	Offer but neither recommend nor discourage prenatal testing	Offer but neither recommend nor discourage prenatal testing	Yes	Unsure	Great influence		Offer but neither recommend nor discourage prenatal testing	Offer but neither recommend nor discourage prenatal testing	Yes	Unsure	Moderate influence	40	Female	Clinical patient-facing	Other	Not very religious	Very Liberal	Very Pro Choice (termination is acceptable for any reason)	Massachusetts (MA)	Not very experienced	Agree	Agree	Disagree	Agree	Agree	Your data suggest a moderate automatic preference for Abled persons over Physically disabled.
	Recommend prenatal testing	Recommend prenatal testing	Yes	Unsure	Moderate influence		Recommend prenatal testing	Recommend prenatal testing	Yes	Unsure	Great influence	33	Female	Research	Nurse	Somewhat religious	Declined to answer	Somewhat Pro Choice (termination is acceptable for some reasons)	Armed Forces Middle East (AE)	Somewhat experienced	Agree	Disagree	Disagree	Agree	Strongly agree	Your data suggest a strong automatic preference for Abled persons over Physically disabled.
	Offer but neither recommend nor discourage prenatal testing	Offer but neither recommend nor discourage prenatal testing	No	No	No influence		Offer but neither recommend nor discourage prenatal testing	Offer but neither recommend nor discourage prenatal testing	Most likely	No	No influence	50	Female	Clinical patient-facing	Other	Very religious	Conservative	Very Pro-Life (termination is not acceptable for any reason)	Michigan (MI)	Not at all experienced	Disagree	Disagree	Declined to answer	Declined to answer	Declined to answer	Your data suggest a strong automatic preference for Abled persons over Physically disabled.
	Offer but neither recommend nor discourage prenatal testing	Offer but neither recommend nor discourage prenatal testing	Most likely	Most likely	Great influence		Offer but neither recommend nor discourage prenatal testing	Offer but neither recommend nor discourage prenatal testing	Most likely	Most likely	Great influence	41	Female	Clinical patient-facing	Genetic counselor	Somewhat religious	Liberal	Very Pro Choice (termination is acceptable for any reason)	New York (NY)	Very experienced	Agree	Disagree	Disagree	Agree	Agree	Your data suggest a moderate automatic preference for Abled persons over Physically disabled.
	Strongly recommend prenatal testing	Strongly recommend prenatal testing	Yes	Yes	Great influence		Strongly recommend prenatal testing	Recommend prenatal testing	Yes	Yes	Moderate influence	23	Male	Clinical patient-facing	Medical student (clinical)	Somewhat religious	Liberal	Very Pro Choice (termination is acceptable for any reason)	Massachusetts (MA)	Somewhat experienced	Disagree	Agree	Declined to answer	Disagree	Agree	Your data suggest a strong automatic preference for Abled persons over Physically disabled.
	Offer but neither recommend nor discourage prenatal testing	Offer but neither recommend nor discourage prenatal testing	Yes	Most likely	Great influence		Offer but neither recommend nor discourage prenatal testing	Offer but neither recommend nor discourage prenatal testing	Yes	Most likely	Great influence	23	Male	Other	Medical student (preclinical)	Not at all religious	Liberal	Very Pro Choice (termination is acceptable for any reason)	Massachusetts (MA)	Not at all experienced	Neutral	Disagree	Strongly disagree	Neutral	Agree	Your data suggest a moderate automatic preference for Abled persons over Physically disabled.
	Strongly recommend prenatal testing	Offer but neither recommend nor discourage prenatal testing	Unsure	Unsure	Neutral		Recommend prenatal testing	Offer but neither recommend nor discourage prenatal testing	Unsure	Unsure	Neutral	37	Female	Other	Nurse	Not very religious	Declined to answer	Very Pro Choice (termination is acceptable for any reason)	Massachusetts (MA)	Somewhat experienced	Disagree	Disagree	Disagree	Disagree	Neutral	Your data suggest a moderate automatic preference for Abled persons over Physically disabled.
	Offer but neither recommend nor discourage prenatal testing	Offer but neither recommend nor discourage prenatal testing	Most likely	No	Great influence		Offer but neither recommend nor discourage prenatal testing	Offer but neither recommend nor discourage prenatal testing	Unsure	No	Neutral	40	Female	Clinical patient-facing	MD (medical geneticist)	Not very religious	Moderate	Somewhat Pro-Life (termination is not acceptable except in rare exceptions)	Nebraska (NE)	Not very experienced	Agree	Disagree	Disagree	Disagree	Strongly agree	Your data suggest a moderate automatic preference for Abled persons over Physically disabled.
	Strongly recommend prenatal testing	Strongly recommend prenatal testing	Yes	Yes	Great influence		Recommend prenatal testing	Recommend prenatal testing	Yes	Yes	Moderate influence	23	Male	Other	Medical student (preclinical)	Not at all religious	Liberal	Somewhat Pro Choice (termination is acceptable for some reasons)	Massachusetts (MA)	Not at all experienced	Disagree	Agree	Strongly disagree	Agree	Agree	Your data suggest a strong automatic preference for Abled persons over Physically disabled.
	Recommend prenatal testing	Recommend prenatal testing	Yes	Probably not	Neutral		Recommend prenatal testing	Recommend prenatal testing	Yes	Probably not	Neutral	45	Female	Clinical patient-facing	Nurse	Somewhat religious	Liberal	Very Pro Choice (termination is acceptable for any reason)	Texas (TX)	Somewhat experienced	Agree	Agree	Declined to answer	Agree	Agree	Your data suggest a strong automatic preference for Abled persons over Physically disabled.
	Offer but neither recommend nor discourage prenatal testing	Offer but neither recommend nor discourage prenatal testing	Yes	Unsure	Moderate influence		Recommend prenatal testing	Recommend prenatal testing	Yes	Most likely	Moderate influence	24	Male	Other	Medical student (preclinical)	Not at all religious	Very Liberal	Very Pro Choice (termination is acceptable for any reason)	Massachusetts (MA)	Not at all experienced	Neutral	Agree	Disagree	Agree	Agree	Your data suggest a slight automatic preference for Abled persons over Physically disabled.
	Offer but neither recommend nor discourage prenatal testing	Offer but neither recommend nor discourage prenatal testing	Yes	Most likely	Moderate influence		Offer but neither recommend nor discourage prenatal testing	Offer but neither recommend nor discourage prenatal testing	Yes	Most likely	Moderate influence	39	Female	Clinical patient-facing	Genetic counselor	Not at all religious	Liberal	Very Pro Choice (termination is acceptable for any reason)	New York (NY)	Very experienced	Agree	Disagree	Disagree	Neutral	Neutral	Your data suggest no automatic preference between Abled persons and Physically disabled.
	Strongly recommend prenatal testing	Offer but neither recommend nor discourage prenatal testing	Yes	Yes	Great influence		Strongly recommend prenatal testing	Offer but neither recommend nor discourage prenatal testing	Yes	Yes	Great influence	63	Female	Other	Nurse	Somewhat religious	Moderate	Very Pro Choice (termination is acceptable for any reason)	Pennsylvania (PA)	Not at all experienced	Neutral	Agree	Disagree	Agree	Strongly agree	Your data suggest a strong automatic preference for Abled persons over Physically disabled.
	Offer but neither recommend nor discourage prenatal testing	Offer but neither recommend nor discourage prenatal testing	Yes	Probably not	Great influence		Offer but neither recommend nor discourage prenatal testing	Offer but neither recommend nor discourage prenatal testing	Yes	Most likely	Great influence	54	Female	Clinical patient-facing	Genetic counselor	Not very religious	Liberal	Somewhat Pro Choice (termination is acceptable for some reasons)	New Jersey (NJ)	Very experienced	Agree	Agree	Strongly disagree	Agree	Agree	Your data suggest a strong automatic preference for Abled persons over Physically disabled.
	Recommend prenatal testing	Offer but neither recommend nor discourage prenatal testing	Unsure	Unsure	Moderate influence		Recommend prenatal testing	Offer but neither recommend nor discourage prenatal testing	Most likely	Unsure	Moderate influence	30	Female	Clinical patient-facing	Genetic counselor	Not at all religious	Liberal	Very Pro Choice (termination is acceptable for any reason)	Wisconsin (WI)	Very experienced	Neutral	Disagree	Disagree	Disagree	Neutral	Your data suggest a strong automatic preference for Abled persons over Physically disabled.
	Strongly discourage prenatal testing	Strongly discourage prenatal testing	No	No	No influence		Strongly discourage prenatal testing	Strongly discourage prenatal testing	No	No	No influence	100	Prefer not to answer	Other	Other	Not at all religious	Declined to answer	Very Pro-Life (termination is not acceptable for any reason)	Alabama (AL)	Not at all experienced	Strongly agree	Strongly agree	Strongly agree	Strongly agree	Strongly agree	Bad data
	Strongly recommend prenatal testing	Offer but neither recommend nor discourage prenatal testing	Unsure	No	No influence		Offer but neither recommend nor discourage prenatal testing	Offer but neither recommend nor discourage prenatal testing	Most likely	No	No influence	32	Female	Clinical patient-facing	Genetic counselor	Very religious	Liberal	Very Pro Choice (termination is acceptable for any reason)	Michigan (MI)	Very experienced	Disagree	Neutral	Declined to answer	Neutral	Agree	Your data suggest a strong automatic preference for Abled persons over Physically disabled.
	Offer but neither recommend nor discourage prenatal testing	Offer but neither recommend nor discourage prenatal testing	Most likely	Unsure	Great influence		Offer but neither recommend nor discourage prenatal testing	Offer but neither recommend nor discourage prenatal testing	Most likely	Unsure	Moderate influence	0	Male	Clinical patient-facing	Medical student (preclinical)	Somewhat religious	Liberal	Somewhat Pro Choice (termination is acceptable for some reasons)	declined to answer	Not at all experienced	Agree	Disagree	Neutral	Neutral	Strongly agree	Your data suggest a moderate automatic preference for Abled persons over Physically disabled.
	Offer but neither recommend nor discourage prenatal testing	Offer but neither recommend nor discourage prenatal testing	Most likely	Probably not	Moderate influence		Offer but neither recommend nor discourage prenatal testing	Offer but neither recommend nor discourage prenatal testing	Most likely	Probably not	Little influence	54	Female	Clinical patient-facing	Other allied health professional	Very religious	Moderate	Somewhat Pro Choice (termination is acceptable for some reasons)	Maryland (MD)	Somewhat experienced	Disagree	Agree	Declined to answer	Agree	Disagree	Your data suggest a moderate automatic preference for Abled persons over Physically disabled.
	Offer but neither recommend nor discourage prenatal testing	Offer but neither recommend nor discourage prenatal testing	Unsure	Probably not	Moderate influence		Offer but neither recommend nor discourage prenatal testing	Offer but neither recommend nor discourage prenatal testing	Most likely	Unsure	Moderate influence	24	Female	Other	Medical student (preclinical)	Not very religious	Liberal	Very Pro Choice (termination is acceptable for any reason)	Massachusetts (MA)	Not at all experienced	Agree	Neutral	Disagree	Disagree	Disagree	Your data suggest a strong automatic preference for Abled persons over Physically disabled.
	Offer but neither recommend nor discourage prenatal testing	Offer but neither recommend nor discourage prenatal testing	Most likely	Unsure	Great influence		Offer but neither recommend nor discourage prenatal testing	Offer but neither recommend nor discourage prenatal testing	Most likely	Most likely	Moderate influence	40	Female	Clinical patient-facing	MD (other)	Not at all religious	Very Liberal	Very Pro Choice (termination is acceptable for any reason)	Massachusetts (MA)	Somewhat experienced	Neutral	Agree	Disagree	Agree	Neutral	Your data suggest a moderate automatic preference for Abled persons over Physically disabled.
	Offer but neither recommend nor discourage prenatal testing	Offer but neither recommend nor discourage prenatal testing	Yes	Unsure	Moderate influence		Offer but neither recommend nor discourage prenatal testing	Offer but neither recommend nor discourage prenatal testing	Yes	Unsure	Moderate influence	41	Female	Clinical laboratory	Genetic counselor	Not very religious	Liberal	Very Pro Choice (termination is acceptable for any reason)	Wisconsin (WI)	Somewhat experienced	Agree	Neutral	Declined to answer	Agree	Agree	Your data suggest a strong automatic preference for Physically disabled over Abled persons.
	Strongly recommend prenatal testing	Recommend prenatal testing	Yes	Yes	Moderate influence		Strongly recommend prenatal testing	Offer but neither recommend nor discourage prenatal testing	Yes	Yes	Moderate influence	23	Male	Clinical patient-facing	Medical student (preclinical)	Not very religious	Very Liberal	Very Pro Choice (termination is acceptable for any reason)	Massachusetts (MA)	Not at all experienced	Agree	Agree	Disagree	Agree	Strongly agree	Your data suggest a strong automatic preference for Abled persons over Physically disabled.
	Offer but neither recommend nor discourage prenatal testing	Offer but neither recommend nor discourage prenatal testing	Most likely	Unsure	Moderate influence		Recommend prenatal testing	Recommend prenatal testing	Most likely	Unsure	Moderate influence	21	Female	Other	Medical student (preclinical)	Somewhat religious	Liberal	Very Pro Choice (termination is acceptable for any reason)	Massachusetts (MA)	Not at all experienced	Disagree	Neutral	Strongly disagree	Neutral	Agree	Your data suggest no automatic preference between Abled persons and Physically disabled.
	Strongly recommend prenatal testing	Strongly recommend prenatal testing	Yes	Most likely	Great influence		Strongly recommend prenatal testing	Offer but neither recommend nor discourage prenatal testing	Yes	Yes	Moderate influence	22	Female	Clinical patient-facing	Medical student (preclinical)	Somewhat religious	Moderate	Very Pro Choice (termination is acceptable for any reason)	New Hampshire (NH)	Not at all experienced	Neutral	Disagree	Disagree	Neutral	Agree	Your data suggest a moderate automatic preference for Abled persons over Physically disabled.
	Offer but neither recommend nor discourage prenatal testing	Offer but neither recommend nor discourage prenatal testing	Most likely	Probably not	Moderate influence		Offer but neither recommend nor discourage prenatal testing	Offer but neither recommend nor discourage prenatal testing	Most likely	Probably not	Moderate influence	31	Female	Clinical patient-facing	Genetic counselor	Somewhat religious	Declined to answer	Very Pro Choice (termination is acceptable for any reason)	Wisconsin (WI)	Somewhat experienced	Disagree	Agree	Disagree	Agree	Agree	Your data suggest no automatic preference between Abled persons and Physically disabled.
	Offer but neither recommend nor discourage prenatal testing	Offer but neither recommend nor discourage prenatal testing	Yes	Unsure	Moderate influence		Offer but neither recommend nor discourage prenatal testing	Offer but neither recommend nor discourage prenatal testing	Yes	Unsure	Moderate influence	24	Female	Clinical patient-facing	Medical student (preclinical)	Somewhat religious	Liberal	Somewhat Pro Choice (termination is acceptable for some reasons)	Massachusetts (MA)	Not at all experienced	Agree	Agree	Disagree	Agree	Agree	Your data suggest a moderate automatic preference for Abled persons over Physically disabled.
	Offer but neither recommend nor discourage prenatal testing	Discourage prenatal testing	Yes	Most likely	Moderate influence		Recommend prenatal testing	Offer but neither recommend nor discourage prenatal testing	Yes	Most likely	Moderate influence	24	Male	Clinical patient-facing	Medical student (preclinical)	Not at all religious	Liberal	Somewhat Pro Choice (termination is acceptable for some reasons)	Massachusetts (MA)	Not at all experienced	Neutral	Disagree	Disagree	Agree	Neutral	Your data suggest a strong automatic preference for Abled persons over Physically disabled.
	Offer but neither recommend nor discourage prenatal testing	Offer but neither recommend nor discourage prenatal testing	Yes	Yes	Moderate influence		Offer but neither recommend nor discourage prenatal testing	Offer but neither recommend nor discourage prenatal testing	Yes	Yes	Moderate influence	22	Male	Clinical patient-facing	Medical student (preclinical)	Not at all religious	Liberal	Very Pro Choice (termination is acceptable for any reason)	Massachusetts (MA)	Not at all experienced	Neutral	Neutral	Disagree	Agree	Agree	Your data suggest a strong automatic preference for Abled persons over Physically disabled.
	Offer but neither recommend nor discourage prenatal testing	Offer but neither recommend nor discourage prenatal testing	Probably not	Probably not	Little influence		Offer but neither recommend nor discourage prenatal testing	Offer but neither recommend nor discourage prenatal testing	Probably not	Probably not	Neutral	26	Female	Clinical patient-facing	GC student	Not very religious	Moderate	Very Pro Choice (termination is acceptable for any reason)	Oklahoma (OK)	Somewhat experienced	Agree	Declined to answer	Declined to answer	Disagree	Disagree	Your data suggest no automatic preference between Abled persons and Physically disabled.
	Offer but neither recommend nor discourage prenatal testing	Offer but neither recommend nor discourage prenatal testing	Unsure	Unsure	Neutral		Offer but neither recommend nor discourage prenatal testing	Offer but neither recommend nor discourage prenatal testing	Most likely	Most likely	Neutral	32	Female	Other	Medical student (preclinical)	Not at all religious	Very Liberal	Very Pro Choice (termination is acceptable for any reason)	Massachusetts (MA)	Not at all experienced	Agree	Agree	Neutral	Agree	Agree	Your data suggest a moderate automatic preference for Abled persons over Physically disabled.
	Offer but neither recommend nor discourage prenatal testing	Offer but neither recommend nor discourage prenatal testing	Yes	Unsure	Great influence		Offer but neither recommend nor discourage prenatal testing	Offer but neither recommend nor discourage prenatal testing	Yes	Unsure	Great influence	0	Female	Other	Medical student (preclinical)	Not very religious	Liberal	Somewhat Pro Choice (termination is acceptable for some reasons)	declined to answer	Not at all experienced	Neutral	Agree	Disagree	Neutral	Agree	Your data suggest a strong automatic preference for Abled persons over Physically disabled.
	Strongly recommend prenatal testing	Strongly recommend prenatal testing	Yes	Most likely	Great influence		Offer but neither recommend nor discourage prenatal testing	Offer but neither recommend nor discourage prenatal testing	Yes	Yes	Great influence	57	Female	Clinical patient-facing	MD (other)	Somewhat religious	Conservative	Somewhat Pro Choice (termination is acceptable for some reasons)	California (CA)	Very experienced	Strongly agree	Agree	Disagree	Agree	Agree	Your data suggest a strong automatic preference for Abled persons over Physically disabled.
	Strongly recommend prenatal testing	Discourage prenatal testing	Unsure	Unsure	Little influence		Strongly recommend prenatal testing	Discourage prenatal testing	Most likely	Most likely	Moderate influence	28	Female	Clinical patient-facing	Genetic counselor	Not at all religious	Liberal	Very Pro Choice (termination is acceptable for any reason)	declined to answer	Somewhat experienced	Neutral	Disagree	Strongly disagree	Agree	Agree	Your data suggest a moderate automatic preference for Abled persons over Physically disabled.
	Strongly recommend prenatal testing	Offer but neither recommend nor discourage prenatal testing	Yes	Unsure	Little influence		Strongly recommend prenatal testing	Offer but neither recommend nor discourage prenatal testing	Yes	Most likely	Little influence	29	Female	Clinical patient-facing	Genetic counselor	Not very religious	Liberal	Very Pro Choice (termination is acceptable for any reason)	Georgia (GA)	Very experienced	Agree	Disagree	Disagree	Agree	Agree	Your data suggest a strong automatic preference for Abled persons over Physically disabled.
	Offer but neither recommend nor discourage prenatal testing	Offer but neither recommend nor discourage prenatal testing	Yes	Unsure	Neutral		Offer but neither recommend nor discourage prenatal testing	Offer but neither recommend nor discourage prenatal testing	Yes	Unsure	Little influence	25	Female	Other	Medical student (preclinical)	Somewhat religious	Liberal	Somewhat Pro Choice (termination is acceptable for some reasons)	Massachusetts (MA)	Not at all experienced	Neutral	Agree	Strongly disagree	Agree	Agree	Your data suggest a moderate automatic preference for Abled persons over Physically disabled.
	Offer but neither recommend nor discourage prenatal testing	Offer but neither recommend nor discourage prenatal testing	Probably not	No	Neutral		Offer but neither recommend nor discourage prenatal testing	Discourage prenatal testing	Most likely	No	Moderate influence	45	Male	Clinical patient-facing	Other allied health professional	Not very religious	Liberal	Somewhat Pro Choice (termination is acceptable for some reasons)	Virginia (VA)	Not at all experienced	Agree	Agree	Disagree	Agree	Agree	Your data suggest a strong automatic preference for Abled persons over Physically disabled.
	Offer but neither recommend nor discourage prenatal testing	Offer but neither recommend nor discourage prenatal testing	Yes	Most likely	Great influence		Recommend prenatal testing	Offer but neither recommend nor discourage prenatal testing	Yes	Most likely	Great influence	24	Female	Clinical patient-facing	Medical student (preclinical)	Not at all religious	Liberal	Very Pro Choice (termination is acceptable for any reason)	Massachusetts (MA)	Not at all experienced	Agree	Neutral	Disagree	Agree	Agree	Your data suggest a moderate automatic preference for Abled persons over Physically disabled.
	Strongly recommend prenatal testing	Discourage prenatal testing	Most likely	Yes	Great influence		Strongly recommend prenatal testing	Discourage prenatal testing	Yes	Yes	Great influence	26	Male	Clinical laboratory	Genetic counselor	Not at all religious	Very Liberal	Very Pro Choice (termination is acceptable for any reason)	New York (NY)	Somewhat experienced	Agree	Agree	Disagree	Neutral	Agree	Your data suggest a strong automatic preference for Abled persons over Physically disabled.
	Strongly recommend prenatal testing	Recommend prenatal testing	Unsure	Yes	Little influence		Strongly discourage prenatal testing	Strongly recommend prenatal testing	Unsure	Probably not	Moderate influence	d	Nonbinary	Other	Genetic counselor	Not very religious	Conservative	Declined to answer	Alabama (AL)	Declined to answer	Neutral	Strongly agree	Agree	Disagree	Strongly disagree	Bad data
	Offer but neither recommend nor discourage prenatal testing	Offer but neither recommend nor discourage prenatal testing	Unsure	Probably not	Little influence		Offer but neither recommend nor discourage prenatal testing	Offer but neither recommend nor discourage prenatal testing	Unsure	Probably not	Little influence	53	Female	Clinical patient-facing	Genetic counselor	Somewhat religious	Liberal	Somewhat Pro Choice (termination is acceptable for some reasons)	Wisconsin (WI)	Very experienced	Neutral	Agree	Strongly disagree	Disagree	Neutral	Your data suggest a strong automatic preference for Abled persons over Physically disabled.
	Offer but neither recommend nor discourage prenatal testing	Offer but neither recommend nor discourage prenatal testing	Most likely	Unsure	Great influence		Recommend prenatal testing	Offer but neither recommend nor discourage prenatal testing	Yes	Yes	Great influence	50	Female	Clinical patient-facing	Genetic counselor	Somewhat religious	Liberal	Very Pro Choice (termination is acceptable for any reason)	California (CA)	Very experienced	Agree	Agree	Disagree	Agree	Agree	Your data suggest a strong automatic preference for Abled persons over Physically disabled.
	Strongly recommend prenatal testing	Strongly recommend prenatal testing	Yes	Yes	Moderate influence		Offer but neither recommend nor discourage prenatal testing	Offer but neither recommend nor discourage prenatal testing	Most likely	Yes	Neutral	24	Female	Clinical patient-facing	Medical student (preclinical)	Not very religious	Very Liberal	Very Pro Choice (termination is acceptable for any reason)	California (CA)	Not at all experienced	Agree	Neutral	Strongly disagree	Agree	Neutral	Your data suggest a slight automatic preference for Abled persons over Physically disabled.
	Recommend prenatal testing	Offer but neither recommend nor discourage prenatal testing	Most likely	Unsure	Great influence		Recommend prenatal testing	Offer but neither recommend nor discourage prenatal testing	Yes	Probably not	Moderate influence	27	Female	Clinical patient-facing	Genetic counselor	Not at all religious	Very Liberal	Very Pro Choice (termination is acceptable for any reason)	New York (NY)	Somewhat experienced	Disagree	Agree	Disagree	Agree	Neutral	Your data suggest a moderate automatic preference for Abled persons over Physically disabled.
	Offer but neither recommend nor discourage prenatal testing	Offer but neither recommend nor discourage prenatal testing	Unsure	No	Neutral		Offer but neither recommend nor discourage prenatal testing	Offer but neither recommend nor discourage prenatal testing	Unsure	Probably not	Moderate influence	28	Male	Other	Medical student (preclinical)	Somewhat religious	Conservative	Somewhat Pro-Life (termination is not acceptable except in rare exceptions)	California (CA)	Not at all experienced	Agree	Agree	Neutral	Agree	Agree	Your data suggest a strong automatic preference for Abled persons over Physically disabled.
	Recommend prenatal testing	Discourage prenatal testing	Yes	Most likely	Moderate influence		Strongly recommend prenatal testing	Recommend prenatal testing	Yes	Most likely	Moderate influence	24	Male	Other	Medical student (preclinical)	Somewhat religious	Moderate	Somewhat Pro Choice (termination is acceptable for some reasons)	Massachusetts (MA)	Not at all experienced	Disagree	Neutral	Disagree	Agree	Agree	Your data suggest no automatic preference between Abled persons and Physically disabled.
	Recommend prenatal testing	Recommend prenatal testing	Yes	Unsure	Great influence		Recommend prenatal testing	Recommend prenatal testing	Yes	Unsure	Great influence	21	Female	Other	Medical student (preclinical)	Decline to answer	Declined to answer	Declined to answer	declined to answer	Declined to answer	Neutral	Agree	Disagree	Agree	Neutral	Your data suggest a strong automatic preference for Abled persons over Physically disabled.
	Offer but neither recommend nor discourage prenatal testing	Offer but neither recommend nor discourage prenatal testing	Most likely	Probably not	Moderate influence		Recommend prenatal testing	Offer but neither recommend nor discourage prenatal testing	Most likely	Probably not	Moderate influence	37	Female	Clinical patient-facing	Other allied health professional	Somewhat religious	Moderate	Neutral (not pro-choice or pro-life)	Minnesota (MN)	Somewhat experienced	Disagree	Disagree	Disagree	Disagree	Neutral	Your data suggest a strong automatic preference for Abled persons over Physically disabled.
	Strongly recommend prenatal testing	Offer but neither recommend nor discourage prenatal testing	Yes	Unsure	Neutral		Strongly recommend prenatal testing	Offer but neither recommend nor discourage prenatal testing	Yes	Unsure	Neutral	30	Female	Clinical patient-facing	Genetic counselor	Not very religious	Liberal	Very Pro Choice (termination is acceptable for any reason)	Texas (TX)	Very experienced	Agree	Disagree	Disagree	Neutral	Agree	Your data suggest a slight automatic preference for Abled persons over Physically disabled.
	Strongly recommend prenatal testing	Offer but neither recommend nor discourage prenatal testing	Yes	Yes	Great influence		Strongly recommend prenatal testing	Strongly recommend prenatal testing	Yes	Yes	Great influence	27	Male	Clinical patient-facing	Medical student (clinical)	Not at all religious	Very Liberal	Very Pro Choice (termination is acceptable for any reason)	Massachusetts (MA)	Not at all experienced	Disagree	Disagree	Declined to answer	Agree	Agree	Your data suggest a strong automatic preference for Abled persons over Physically disabled.
	Recommend prenatal testing	Recommend prenatal testing	Yes	Most likely	Great influence		Offer but neither recommend nor discourage prenatal testing	Offer but neither recommend nor discourage prenatal testing	Yes	Unsure	Neutral	21	Female	Other	Medical student (preclinical)	Not very religious	Liberal	Very Pro Choice (termination is acceptable for any reason)	New Jersey (NJ)	Not at all experienced	Agree	Disagree	Strongly disagree	Agree	Agree	Your data suggest a moderate automatic preference for Abled persons over Physically disabled.
	Offer but neither recommend nor discourage prenatal testing	Offer but neither recommend nor discourage prenatal testing	Most likely	Probably not	Neutral		Offer but neither recommend nor discourage prenatal testing	Offer but neither recommend nor discourage prenatal testing	Most likely	Unsure	Moderate influence	32	Female	Clinical patient-facing	Genetic counselor	Not at all religious	Liberal	Very Pro Choice (termination is acceptable for any reason)	Virginia (VA)	Very experienced	Agree	Disagree	Strongly disagree	Strongly disagree	Disagree	Your data suggest a strong automatic preference for Abled persons over Physically disabled.
	Strongly recommend prenatal testing	Offer but neither recommend nor discourage prenatal testing	Most likely	Unsure	Moderate influence		Strongly recommend prenatal testing	Offer but neither recommend nor discourage prenatal testing	Most likely	Most likely	Moderate influence	50	Female	Clinical patient-facing	Genetic counselor	Not very religious	Liberal	Very Pro Choice (termination is acceptable for any reason)	Michigan (MI)	Very experienced	Agree	Neutral	Disagree	Neutral	Agree	Your data suggest a strong automatic preference for Abled persons over Physically disabled.
	Strongly recommend prenatal testing	Offer but neither recommend nor discourage prenatal testing	Most likely	Most likely	Great influence		Strongly recommend prenatal testing	Offer but neither recommend nor discourage prenatal testing	Yes	Yes	Great influence	42	Female	Clinical patient-facing	Genetic counselor	Somewhat religious	Very Liberal	Very Pro Choice (termination is acceptable for any reason)	New York (NY)	Very experienced	Agree	Disagree	Strongly disagree	Agree	Agree	Your data suggest a strong automatic preference for Abled persons over Physically disabled.
	Offer but neither recommend nor discourage prenatal testing	Offer but neither recommend nor discourage prenatal testing	Most likely	Probably not	Moderate influence		Offer but neither recommend nor discourage prenatal testing	Offer but neither recommend nor discourage prenatal testing	Most likely	Probably not	Moderate influence	26	Female	Other	Medical student (preclinical)	Not at all religious	Very Liberal	Very Pro Choice (termination is acceptable for any reason)	Massachusetts (MA)	Not very experienced	Neutral	Agree	Strongly disagree	Disagree	Agree	Your data suggest no automatic preference between Abled persons and Physically disabled.
	Recommend prenatal testing	Offer but neither recommend nor discourage prenatal testing	Most likely	Most likely	Great influence		Recommend prenatal testing	Offer but neither recommend nor discourage prenatal testing	Most likely	Most likely	Great influence	26	Female	Clinical patient-facing	Genetic counselor	Not at all religious	Liberal	Very Pro Choice (termination is acceptable for any reason)	Wisconsin (WI)	Somewhat experienced	Disagree	Disagree	Disagree	Neutral	Neutral	Your data suggest a slight automatic preference for Abled persons over Physically disabled.
	Recommend prenatal testing	Offer but neither recommend nor discourage prenatal testing	Most likely	Unsure	Moderate influence		Offer but neither recommend nor discourage prenatal testing	Offer but neither recommend nor discourage prenatal testing	Most likely	Unsure	Moderate influence	25	Female	Clinical patient-facing	Genetic counselor	Somewhat religious	Conservative	Somewhat Pro Choice (termination is acceptable for some reasons)	Michigan (MI)	Somewhat experienced	Agree	Agree	Disagree	Neutral	Agree	Your data suggest a moderate automatic preference for Abled persons over Physically disabled.
	Recommend prenatal testing	Offer but neither recommend nor discourage prenatal testing	Yes	Yes	Great influence		Offer but neither recommend nor discourage prenatal testing	Offer but neither recommend nor discourage prenatal testing	Yes	Yes	Great influence	25	Male	Other	Medical student (preclinical)	Not at all religious	Liberal	Very Pro Choice (termination is acceptable for any reason)	Massachusetts (MA)	Not very experienced	Disagree	Disagree	Strongly disagree	Agree	Agree	Your data suggest a strong automatic preference for Abled persons over Physically disabled.
	Offer but neither recommend nor discourage prenatal testing	Offer but neither recommend nor discourage prenatal testing	Yes	Probably not	Moderate influence		Recommend prenatal testing	Offer but neither recommend nor discourage prenatal testing	Yes	Unsure	Moderate influence	25	Female	Clinical patient-facing	Genetic counselor	Not at all religious	Liberal	Very Pro Choice (termination is acceptable for any reason)	Florida (FL)	Somewhat experienced	Disagree	Disagree	Strongly disagree	Agree	Neutral	Your data suggest a strong automatic preference for Abled persons over Physically disabled.
	Offer but neither recommend nor discourage prenatal testing	Offer but neither recommend nor discourage prenatal testing	Most likely	No	Moderate influence		Offer but neither recommend nor discourage prenatal testing	Offer but neither recommend nor discourage prenatal testing	Most likely	No	Moderate influence	21	Male	Clinical patient-facing	Medical student (preclinical)	Somewhat religious	Conservative	Somewhat Pro-Life (termination is not acceptable except in rare exceptions)	Massachusetts (MA)	Not at all experienced	Neutral	Agree	Neutral	Agree	Agree	Your data suggest a moderate automatic preference for Abled persons over Physically disabled.
	Offer but neither recommend nor discourage prenatal testing	Offer but neither recommend nor discourage prenatal testing	Unsure	Probably not	Little influence		Offer but neither recommend nor discourage prenatal testing	Offer but neither recommend nor discourage prenatal testing	Unsure	Unsure	Little influence	48	Female	Clinical patient-facing	Genetic counselor	Not at all religious	Very Liberal	Very Pro Choice (termination is acceptable for any reason)	declined to answer	Very experienced	Disagree	Disagree	Strongly disagree	Disagree	Disagree	Your data suggest a strong automatic preference for Abled persons over Physically disabled.
	Recommend prenatal testing	Offer but neither recommend nor discourage prenatal testing	Unsure	No	No influence		Recommend prenatal testing	Offer but neither recommend nor discourage prenatal testing	Unsure	No	No influence	25	Male	Other	Medical student (clinical)	Very religious	Very Conservative	Somewhat Pro-Life (termination is not acceptable except in rare exceptions)	Massachusetts (MA)	Not at all experienced	Neutral	Disagree	Disagree	Neutral	Agree	Your data suggest a strong automatic preference for Abled persons over Physically disabled.
	Offer but neither recommend nor discourage prenatal testing	Offer but neither recommend nor discourage prenatal testing	Probably not	No	Little influence		Offer but neither recommend nor discourage prenatal testing	Offer but neither recommend nor discourage prenatal testing	Unsure	Probably not	Neutral	55	Female	Other	Educator	Very religious	Conservative	Somewhat Pro-Life (termination is not acceptable except in rare exceptions)	Michigan (MI)	Somewhat experienced	Disagree	Disagree	Strongly disagree	Strongly disagree	Neutral	Your data suggest no automatic preference between Abled persons and Physically disabled.
	Strongly recommend prenatal testing	Recommend prenatal testing	Yes	Unsure	Great influence		Strongly recommend prenatal testing	Recommend prenatal testing	Yes	Unsure	Great influence	27	Male	Clinical patient-facing	Medical student (clinical)	Not very religious	Very Liberal	Somewhat Pro Choice (termination is acceptable for some reasons)	Massachusetts (MA)	Not very experienced	Agree	Agree	Declined to answer	Agree	Strongly agree	Your data suggest a strong automatic preference for Abled persons over Physically disabled.
	Offer but neither recommend nor discourage prenatal testing	Offer but neither recommend nor discourage prenatal testing	Most likely	Unsure	Moderate influence		Offer but neither recommend nor discourage prenatal testing	Offer but neither recommend nor discourage prenatal testing	Yes	Most likely	Moderate influence	34	Female	Clinical laboratory	Genetic counselor	Not at all religious	Declined to answer	Very Pro Choice (termination is acceptable for any reason)	declined to answer	Somewhat experienced	Disagree	Agree	Neutral	Agree	Agree	Your data suggest a moderate automatic preference for Abled persons over Physically disabled.
	Offer but neither recommend nor discourage prenatal testing	Offer but neither recommend nor discourage prenatal testing	Yes	Probably not	Moderate influence		Offer but neither recommend nor discourage prenatal testing	Offer but neither recommend nor discourage prenatal testing	Yes	Unsure	Great influence	22	Female	Other	Medical student (preclinical)	Not at all religious	Liberal	Neutral (not pro-choice or pro-life)	Utah (UT)	Not at all experienced	Strongly disagree	Neutral	Disagree	Agree	Agree	Your data suggest a slight automatic preference for Abled persons over Physically disabled.
	Offer but neither recommend nor discourage prenatal testing	Offer but neither recommend nor discourage prenatal testing	Most likely	Most likely	Great influence		Offer but neither recommend nor discourage prenatal testing	Offer but neither recommend nor discourage prenatal testing	Yes	Most likely	Great influence	24	Female	Other	Medical student (preclinical)	Not very religious	Liberal	Somewhat Pro Choice (termination is acceptable for some reasons)	Massachusetts (MA)	Not at all experienced	Agree	Disagree	Strongly disagree	Agree	Neutral	Your data suggest a moderate automatic preference for Abled persons over Physically disabled.
	Offer but neither recommend nor discourage prenatal testing	Offer but neither recommend nor discourage prenatal testing	Most likely	Most likely	Great influence		Offer but neither recommend nor discourage prenatal testing	Offer but neither recommend nor discourage prenatal testing	Most likely	Most likely	Moderate influence	28	Female	Clinical patient-facing	Medical student (preclinical)	Very religious	Very Liberal	Very Pro Choice (termination is acceptable for any reason)	Massachusetts (MA)	Not at all experienced	Disagree	Disagree	Strongly disagree	Agree	Strongly agree	Your data suggest a strong automatic preference for Abled persons over Physically disabled.
	Strongly recommend prenatal testing	Recommend prenatal testing	Yes	Unsure	Moderate influence		Strongly recommend prenatal testing	Strongly recommend prenatal testing	Yes	Most likely	Great influence	21	Male	Other	Medical student (preclinical)	Not very religious	Moderate	Very Pro Choice (termination is acceptable for any reason)	Massachusetts (MA)	Not at all experienced	Neutral	Strongly disagree	Disagree	Neutral	Disagree	Your data suggest a moderate automatic preference for Abled persons over Physically disabled.
	Offer but neither recommend nor discourage prenatal testing	Offer but neither recommend nor discourage prenatal testing	Yes	Unsure	Moderate influence		Offer but neither recommend nor discourage prenatal testing	Offer but neither recommend nor discourage prenatal testing	Yes	Unsure	Great influence	31	Female	Clinical patient-facing	Genetic counselor	Not at all religious	Liberal	Somewhat Pro Choice (termination is acceptable for some reasons)	California (CA)	Somewhat experienced	Disagree	Disagree	Neutral	Neutral	Disagree	Your data suggest a strong automatic preference for Abled persons over Physically disabled.
	Offer but neither recommend nor discourage prenatal testing	Offer but neither recommend nor discourage prenatal testing	Most likely	Most likely	Great influence		Offer but neither recommend nor discourage prenatal testing	Offer but neither recommend nor discourage prenatal testing	Most likely	Most likely	Great influence	24	Male	Clinical patient-facing	Medical student (preclinical)	Not very religious	Liberal	Very Pro Choice (termination is acceptable for any reason)	Massachusetts (MA)	Not at all experienced	Agree	Agree	Disagree	Agree	Agree	Your data suggest a moderate automatic preference for Abled persons over Physically disabled.
	Strongly recommend prenatal testing	Offer but neither recommend nor discourage prenatal testing	Yes	Probably not	Moderate influence		Strongly recommend prenatal testing	Offer but neither recommend nor discourage prenatal testing	Yes	Unsure	Moderate influence	32	Female	Clinical patient-facing	Genetic counselor	Somewhat religious	Liberal	Very Pro Choice (termination is acceptable for any reason)	Texas (TX)	Very experienced	Agree	Agree	Declined to answer	Neutral	Agree	Your data suggest a moderate automatic preference for Abled persons over Physically disabled.
	Offer but neither recommend nor discourage prenatal testing	Offer but neither recommend nor discourage prenatal testing	Unsure	Unsure	Moderate influence		Offer but neither recommend nor discourage prenatal testing	Offer but neither recommend nor discourage prenatal testing	Most likely	Unsure	Moderate influence	25	Female	Other	Medical student (preclinical)	Not very religious	Liberal	Very Pro Choice (termination is acceptable for any reason)	Massachusetts (MA)	Not at all experienced	Disagree	Disagree	Disagree	Disagree	Neutral	Your data suggest a slight automatic preference for Abled persons over Physically disabled.
	Recommend prenatal testing	Offer but neither recommend nor discourage prenatal testing	Yes	Yes	Great influence		Recommend prenatal testing	Recommend prenatal testing	Yes	Yes	Great influence	25	Female	Clinical patient-facing	Medical student (clinical)	Not at all religious	Liberal	Very Pro Choice (termination is acceptable for any reason)	California (CA)	Not very experienced	Neutral	Agree	Disagree	Agree	Agree	Your data suggest a moderate automatic preference for Abled persons over Physically disabled.
	Offer but neither recommend nor discourage prenatal testing	Offer but neither recommend nor discourage prenatal testing	Most likely	Unsure	Moderate influence		Offer but neither recommend nor discourage prenatal testing	Offer but neither recommend nor discourage prenatal testing	Most likely	Unsure	Great influence	56	Decline to answer	Decline to answer	Genetic counselor	Not very religious	Liberal	Very Pro Choice (termination is acceptable for any reason)	Texas (TX)	Very experienced	Neutral	Agree	Disagree	Neutral	Agree	Your data suggest a moderate automatic preference for Abled persons over Physically disabled.
	Offer but neither recommend nor discourage prenatal testing	Offer but neither recommend nor discourage prenatal testing	Most likely	Unsure	Moderate influence		Offer but neither recommend nor discourage prenatal testing	Offer but neither recommend nor discourage prenatal testing	Yes	Most likely	Great influence	35	Female	Clinical patient-facing	Genetic counselor	Not very religious	Moderate	Very Pro Choice (termination is acceptable for any reason)	New Jersey (NJ)	Very experienced	Agree	Disagree	Strongly disagree	Neutral	Agree	Your data suggest a moderate automatic preference for Abled persons over Physically disabled.
	Recommend prenatal testing	Offer but neither recommend nor discourage prenatal testing	Most likely	Unsure	Great influence		Recommend prenatal testing	Offer but neither recommend nor discourage prenatal testing	Most likely	Most likely	Moderate influence	40	Female	Clinical patient-facing	Genetic counselor	Not at all religious	Very Liberal	Very Pro Choice (termination is acceptable for any reason)	Massachusetts (MA)	Very experienced	Neutral	Agree	Disagree	Neutral	Agree	Your data suggest a strong automatic preference for Abled persons over Physically disabled.
	Strongly recommend prenatal testing	Offer but neither recommend nor discourage prenatal testing	Yes	Most likely	Moderate influence		Offer but neither recommend nor discourage prenatal testing	Offer but neither recommend nor discourage prenatal testing	Unsure	Unsure	Neutral	22	Female	Clinical patient-facing	Medical student (preclinical)	Somewhat religious	Declined to answer	Very Pro Choice (termination is acceptable for any reason)	Massachusetts (MA)	Not at all experienced	Neutral	Disagree	Strongly disagree	Strongly disagree	Strongly disagree	Your data suggest a strong automatic preference for Abled persons over Physically disabled.
	Offer but neither recommend nor discourage prenatal testing	Offer but neither recommend nor discourage prenatal testing	Most likely	Probably not	Moderate influence		Offer but neither recommend nor discourage prenatal testing	Offer but neither recommend nor discourage prenatal testing	Probably not	Unsure	Moderate influence	54	Female	Clinical patient-facing	Genetic counselor	Not at all religious	Very Liberal	Very Pro Choice (termination is acceptable for any reason)	Arkansas (AR)	Somewhat experienced	Disagree	Agree	Strongly disagree	Neutral	Neutral	Your data suggest a strong automatic preference for Abled persons over Physically disabled.
	Strongly recommend prenatal testing	Offer but neither recommend nor discourage prenatal testing	Yes	Yes	Great influence		Strongly recommend prenatal testing	Offer but neither recommend nor discourage prenatal testing	Yes	Yes	Moderate influence	25	Male	Clinical patient-facing	Medical student (preclinical)	Not at all religious	Liberal	Very Pro Choice (termination is acceptable for any reason)	Massachusetts (MA)	Not at all experienced	Agree	Agree	Neutral	Agree	Agree	Your data suggest a strong automatic preference for Abled persons over Physically disabled.
	Offer but neither recommend nor discourage prenatal testing	Discourage prenatal testing	Probably not	Probably not	Moderate influence		Offer but neither recommend nor discourage prenatal testing	Offer but neither recommend nor discourage prenatal testing	Most likely	Most likely	Moderate influence	39	Female	Clinical patient-facing	Genetic counselor	Not at all religious	Very Liberal	Very Pro Choice (termination is acceptable for any reason)	declined to answer	Very experienced	Neutral	Disagree	Strongly disagree	Neutral	Agree	Your data suggest a strong automatic preference for Abled persons over Physically disabled.
	Strongly recommend prenatal testing	Offer but neither recommend nor discourage prenatal testing	Yes	Yes	Great influence		Strongly recommend prenatal testing	Offer but neither recommend nor discourage prenatal testing	Yes	Yes	Great influence	36	Female	Clinical patient-facing	Genetic counselor	Not at all religious	Liberal	Very Pro Choice (termination is acceptable for any reason)	Utah (UT)	Very experienced	Neutral	Agree	Strongly disagree	Neutral	Agree	Your data suggest no automatic preference between Abled persons and Physically disabled.
	Offer but neither recommend nor discourage prenatal testing	Offer but neither recommend nor discourage prenatal testing	Most likely	Probably not	Moderate influence		Offer but neither recommend nor discourage prenatal testing	Offer but neither recommend nor discourage prenatal testing	Unsure	Probably not	Moderate influence	26	Male	Other	Medical student (preclinical)	Not at all religious	Very Liberal	Very Pro Choice (termination is acceptable for any reason)	Massachusetts (MA)	Not at all experienced	Agree	Strongly disagree	Disagree	Neutral	Neutral	Your data suggest a moderate automatic preference for Abled persons over Physically disabled.
	Offer but neither recommend nor discourage prenatal testing	Discourage prenatal testing	Most likely	Most likely	Moderate influence		Offer but neither recommend nor discourage prenatal testing	Offer but neither recommend nor discourage prenatal testing	Most likely	Most likely	Moderate influence	35	Female	Clinical patient-facing	Genetic counselor	Not at all religious	Very Liberal	Very Pro Choice (termination is acceptable for any reason)	declined to answer	Not very experienced	Agree	Disagree	Declined to answer	Disagree	Agree	Your data suggest a strong automatic preference for Abled persons over Physically disabled.
	Offer but neither recommend nor discourage prenatal testing	Offer but neither recommend nor discourage prenatal testing	Yes	Unsure	Moderate influence		Offer but neither recommend nor discourage prenatal testing	Offer but neither recommend nor discourage prenatal testing	Yes	Unsure	Great influence	21	Female	Other	Medical student (preclinical)	Somewhat religious	Moderate	Neutral (not pro-choice or pro-life)	Massachusetts (MA)	Not very experienced	Neutral	Disagree	Neutral	Agree	Agree	Your data suggest a strong automatic preference for Abled persons over Physically disabled.
	Strongly recommend prenatal testing	Strongly recommend prenatal testing	Yes	Unsure	Great influence		Recommend prenatal testing	Recommend prenatal testing	Most likely	Unsure	Great influence	24	Female	Other	Medical student (preclinical)	Not very religious	Liberal	Very Pro Choice (termination is acceptable for any reason)	Massachusetts (MA)	Not at all experienced	Agree	Agree	Disagree	Strongly agree	Agree	Your data suggest a slight automatic preference for Abled persons over Physically disabled.
	Offer but neither recommend nor discourage prenatal testing	Offer but neither recommend nor discourage prenatal testing	Most likely	Unsure	Moderate influence		Offer but neither recommend nor discourage prenatal testing	Offer but neither recommend nor discourage prenatal testing	Most likely	Unsure	Neutral	22	Male	Other	Medical student (preclinical)	Not very religious	Moderate	Very Pro Choice (termination is acceptable for any reason)	California (CA)	Not at all experienced	Agree	Neutral	Neutral	Agree	Agree	Your data suggest no automatic preference between Abled persons and Physically disabled.
	Recommend prenatal testing	Offer but neither recommend nor discourage prenatal testing	Most likely	Unsure	Moderate influence		Offer but neither recommend nor discourage prenatal testing	Offer but neither recommend nor discourage prenatal testing	Yes	Most likely	Moderate influence	38	Female	Clinical patient-facing	Genetic counselor	Not very religious	Liberal	Very Pro Choice (termination is acceptable for any reason)	Texas (TX)	Very experienced	Neutral	Disagree	Strongly disagree	Strongly disagree	Agree	Your data suggest a strong automatic preference for Abled persons over Physically disabled.
	Recommend prenatal testing	Discourage prenatal testing	Probably not	No	Neutral		Recommend prenatal testing	Discourage prenatal testing	Most likely	No	Moderate influence	22	Male	Other	Medical student (preclinical)	Very religious	Conservative	Somewhat Pro-Life (termination is not acceptable except in rare exceptions)	Connecticut (CT)	Not at all experienced	Disagree	Neutral	Agree	Neutral	Agree	Your data suggest a strong automatic preference for Abled persons over Physically disabled.
	Offer but neither recommend nor discourage prenatal testing	Offer but neither recommend nor discourage prenatal testing	Most likely	Unsure	Moderate influence		Offer but neither recommend nor discourage prenatal testing	Offer but neither recommend nor discourage prenatal testing	Yes	Unsure	Moderate influence	36	Female	Clinical patient-facing	Genetic counselor	Not very religious	Liberal	Very Pro Choice (termination is acceptable for any reason)	Wisconsin (WI)	Somewhat experienced	Disagree	Disagree	Disagree	Disagree	Neutral	Your data suggest a strong automatic preference for Abled persons over Physically disabled.
	Offer but neither recommend nor discourage prenatal testing	Offer but neither recommend nor discourage prenatal testing	Unsure	Unsure	Moderate influence		Offer but neither recommend nor discourage prenatal testing	Offer but neither recommend nor discourage prenatal testing	Unsure	Unsure	Moderate influence	30	Female	Clinical patient-facing	Genetic counselor	Not at all religious	Moderate	Somewhat Pro Choice (termination is acceptable for some reasons)	Wisconsin (WI)	Somewhat experienced	Disagree	Strongly agree	Declined to answer	Declined to answer	Disagree	Your data suggest a strong automatic preference for Physically disabled over Abled persons.
	Offer but neither recommend nor discourage prenatal testing	Offer but neither recommend nor discourage prenatal testing	Most likely	Unsure	Moderate influence		Offer but neither recommend nor discourage prenatal testing	Offer but neither recommend nor discourage prenatal testing	Most likely	Unsure	Moderate influence	44	Female	Clinical laboratory	Genetic counselor	Not very religious	Liberal	Somewhat Pro Choice (termination is acceptable for some reasons)	Virginia (VA)	Very experienced	Agree	Disagree	Neutral	Neutral	Agree	Your data suggest a strong automatic preference for Abled persons over Physically disabled.
	Offer but neither recommend nor discourage prenatal testing	Offer but neither recommend nor discourage prenatal testing	No	No	Neutral		Offer but neither recommend nor discourage prenatal testing	Offer but neither recommend nor discourage prenatal testing	Most likely	Unsure	Neutral	60	Female	Other	Educator	Not very religious	Liberal	Somewhat Pro Choice (termination is acceptable for some reasons)	Maryland (MD)	Not at all experienced	Agree	Agree	Strongly disagree	Agree	Neutral	Your data suggest no automatic preference between Abled persons and Physically disabled.
	Offer but neither recommend nor discourage prenatal testing	Recommend prenatal testing	Most likely	Unsure	Moderate influence		Offer but neither recommend nor discourage prenatal testing	Offer but neither recommend nor discourage prenatal testing	Most likely	Yes	Moderate influence	26	Male	Other	Medical student (preclinical)	Not very religious	Very Liberal	Very Pro Choice (termination is acceptable for any reason)	Massachusetts (MA)	Not at all experienced	Neutral	Agree	Disagree	Agree	Strongly agree	Your data suggest a strong automatic preference for Abled persons over Physically disabled.
	Recommend prenatal testing	Recommend prenatal testing	Most likely	Most likely	Great influence		Offer but neither recommend nor discourage prenatal testing	Offer but neither recommend nor discourage prenatal testing	Most likely	Most likely	Moderate influence	24	Female	Clinical patient-facing	Medical student (preclinical)	Not very religious	Liberal	Very Pro Choice (termination is acceptable for any reason)	California (CA)	Not at all experienced	Agree	Agree	Disagree	Agree	Agree	Your data suggest a moderate automatic preference for Abled persons over Physically disabled.
	Offer but neither recommend nor discourage prenatal testing	Offer but neither recommend nor discourage prenatal testing	Unsure	Unsure	Moderate influence		Offer but neither recommend nor discourage prenatal testing	Offer but neither recommend nor discourage prenatal testing	Most likely	Unsure	Moderate influence	24	Female	Clinical patient-facing	Medical student (preclinical)	Somewhat religious	Liberal	Very Pro Choice (termination is acceptable for any reason)	Massachusetts (MA)	Not at all experienced	Disagree	Agree	Disagree	Agree	Neutral	Your data suggest a strong automatic preference for Abled persons over Physically disabled.
	Recommend prenatal testing	Recommend prenatal testing	Most likely	Yes	Moderate influence		Recommend prenatal testing	Recommend prenatal testing	Most likely	Yes	Moderate influence	25	Female	Other	Medical student (preclinical)	Not at all religious	Very Liberal	Very Pro Choice (termination is acceptable for any reason)	Massachusetts (MA)	Not very experienced	Agree	Agree	Disagree	Strongly agree	Strongly agree	Your data suggest no automatic preference between Abled persons and Physically disabled.
	Recommend prenatal testing	Discourage prenatal testing	Yes	Most likely	Moderate influence		Recommend prenatal testing	Offer but neither recommend nor discourage prenatal testing	Yes	Most likely	Moderate influence	40	Female	Other	Genetic counselor	Somewhat religious	Liberal	Somewhat Pro Choice (termination is acceptable for some reasons)	New York (NY)	Very experienced	Neutral	Disagree	Disagree	Agree	Agree	Your data suggest a strong automatic preference for Abled persons over Physically disabled.
	Recommend prenatal testing	Offer but neither recommend nor discourage prenatal testing	Yes	Yes	Moderate influence		Offer but neither recommend nor discourage prenatal testing	Offer but neither recommend nor discourage prenatal testing	Most likely	Most likely	Moderate influence	24	Female	Other	Medical student (preclinical)	Not very religious	Very Liberal	Somewhat Pro Choice (termination is acceptable for some reasons)	Massachusetts (MA)	Not at all experienced	Agree	Disagree	Disagree	Agree	Agree	Your data suggest a slight automatic preference for Physically disabled over Abled persons.
	Strongly recommend prenatal testing	Offer but neither recommend nor discourage prenatal testing	Yes	Yes	Great influence		Strongly recommend prenatal testing	Offer but neither recommend nor discourage prenatal testing	Yes	Yes	Great influence	22	Male	Clinical patient-facing	Medical student (preclinical)	Not at all religious	Very Liberal	Very Pro Choice (termination is acceptable for any reason)	New York (NY)	Not at all experienced	Neutral	Agree	Disagree	Disagree	Agree	Your data suggest a strong automatic preference for Abled persons over Physically disabled.
	Recommend prenatal testing	Offer but neither recommend nor discourage prenatal testing	Yes	Yes	Great influence		Recommend prenatal testing	Offer but neither recommend nor discourage prenatal testing	Yes	Yes	Great influence	28	Female	Other	Medical student (preclinical)	Not very religious	Liberal	Very Pro Choice (termination is acceptable for any reason)	Massachusetts (MA)	Not at all experienced	Agree	Disagree	Strongly disagree	Agree	Agree	Your data suggest a moderate automatic preference for Abled persons over Physically disabled.
	Offer but neither recommend nor discourage prenatal testing	Offer but neither recommend nor discourage prenatal testing	Yes	Yes	Great influence		Offer but neither recommend nor discourage prenatal testing	Offer but neither recommend nor discourage prenatal testing	Yes	Most likely	Great influence	26	Male	Other	Medical student (preclinical)	Not very religious	Moderate	Very Pro Choice (termination is acceptable for any reason)	Massachusetts (MA)	Not at all experienced	Agree	Strongly agree	Disagree	Agree	Neutral	Your data suggest a strong automatic preference for Abled persons over Physically disabled.
	Recommend prenatal testing	Offer but neither recommend nor discourage prenatal testing	Yes	Unsure	Moderate influence		Offer but neither recommend nor discourage prenatal testing	Offer but neither recommend nor discourage prenatal testing	Yes	Unsure	Moderate influence	21	Female	Clinical patient-facing	Medical student (preclinical)	Somewhat religious	Liberal	Very Pro Choice (termination is acceptable for any reason)	Massachusetts (MA)	Not at all experienced	Agree	Agree	Strongly disagree	Agree	Neutral	Your data suggest a slight automatic preference for Abled persons over Physically disabled.
	Offer but neither recommend nor discourage prenatal testing	Offer but neither recommend nor discourage prenatal testing	Most likely	Probably not	Moderate influence		Offer but neither recommend nor discourage prenatal testing	Offer but neither recommend nor discourage prenatal testing	Most likely	Unsure	Moderate influence	27	Female	Clinical patient-facing	Genetic counselor	Not at all religious	Liberal	Very Pro Choice (termination is acceptable for any reason)	Minnesota (MN)	Somewhat experienced	Agree	Disagree	Disagree	Agree	Agree	Your data suggest a slight automatic preference for Physically disabled over Abled persons.
	Offer but neither recommend nor discourage prenatal testing	Offer but neither recommend nor discourage prenatal testing	Most likely	Unsure	Moderate influence		Offer but neither recommend nor discourage prenatal testing	Offer but neither recommend nor discourage prenatal testing	Unsure	Unsure	Neutral	21	Female	Other	Medical student (preclinical)	Not very religious	Liberal	Very Pro Choice (termination is acceptable for any reason)	Massachusetts (MA)	Not at all experienced	Neutral	Neutral	Strongly disagree	Neutral	Neutral	Your data suggest a moderate automatic preference for Abled persons over Physically disabled.
	Offer but neither recommend nor discourage prenatal testing	Offer but neither recommend nor discourage prenatal testing	Yes	Most likely	Great influence		Offer but neither recommend nor discourage prenatal testing	Offer but neither recommend nor discourage prenatal testing	Yes	Yes	Moderate influence	27	Female	Clinical patient-facing	Genetic counselor	Somewhat religious	Very Liberal	Very Pro Choice (termination is acceptable for any reason)	Massachusetts (MA)	Very experienced	Strongly agree	Disagree	Strongly disagree	Neutral	Agree	Your data suggest a moderate automatic preference for Abled persons over Physically disabled.
	Offer but neither recommend nor discourage prenatal testing	Offer but neither recommend nor discourage prenatal testing	Yes	Most likely	Great influence		Offer but neither recommend nor discourage prenatal testing	Offer but neither recommend nor discourage prenatal testing	Yes	Most likely	Moderate influence	49	Male	Clinical patient-facing	Genetic counselor	Somewhat religious	Moderate	Somewhat Pro-Life (termination is not acceptable except in rare exceptions)	declined to answer	Very experienced	Agree	Neutral	Declined to answer	Agree	Strongly agree	Your data suggest a strong automatic preference for Abled persons over Physically disabled.
	Offer but neither recommend nor discourage prenatal testing	Offer but neither recommend nor discourage prenatal testing	Most likely	Unsure	Great influence		Offer but neither recommend nor discourage prenatal testing	Offer but neither recommend nor discourage prenatal testing	Yes	Unsure	Moderate influence	28	Male	Clinical patient-facing	Medical student (preclinical)	Not at all religious	Declined to answer	Somewhat Pro Choice (termination is acceptable for some reasons)	Massachusetts (MA)	Not at all experienced	Neutral	Disagree	Disagree	Disagree	Agree	Your data suggest a moderate automatic preference for Abled persons over Physically disabled.
	Strongly recommend prenatal testing	Strongly recommend prenatal testing	Unsure	Probably not	Neutral		Recommend prenatal testing	Recommend prenatal testing	Most likely	Probably not	Neutral	50	Female	Clinical patient-facing	Other allied health professional	Not very religious	Liberal	Neutral (not pro-choice or pro-life)	Oregon (OR)	Not at all experienced	Neutral	Neutral	Strongly agree	Disagree	Disagree	Your data suggest a moderate automatic preference for Abled persons over Physically disabled.
	Offer but neither recommend nor discourage prenatal testing	Offer but neither recommend nor discourage prenatal testing	Yes	Yes	Little influence		Offer but neither recommend nor discourage prenatal testing	Offer but neither recommend nor discourage prenatal testing	Yes	Most likely	Neutral	27	Female	Clinical laboratory	Genetic counselor	Somewhat religious	Liberal	Very Pro Choice (termination is acceptable for any reason)	Florida (FL)	Somewhat experienced	Agree	Strongly agree	Strongly disagree	Agree	Agree	Your data suggest no automatic preference between Abled persons and Physically disabled.
	Offer but neither recommend nor discourage prenatal testing	Offer but neither recommend nor discourage prenatal testing	Yes	Most likely	Moderate influence		Offer but neither recommend nor discourage prenatal testing	Offer but neither recommend nor discourage prenatal testing	Most likely	Unsure	Moderate influence	27	Female	Clinical patient-facing	Medical student (clinical)	Not at all religious	Very Liberal	Very Pro Choice (termination is acceptable for any reason)	Massachusetts (MA)	Somewhat experienced	Disagree	Agree	Agree	Agree	Agree	Your data suggest no automatic preference between Abled persons and Physically disabled.
	Strongly recommend prenatal testing	Offer but neither recommend nor discourage prenatal testing	Yes	Unsure	Great influence		Strongly recommend prenatal testing	Offer but neither recommend nor discourage prenatal testing	Yes	Probably not	Great influence	47	Female	Clinical patient-facing	Genetic counselor	Not very religious	Liberal	Somewhat Pro Choice (termination is acceptable for some reasons)	Texas (TX)	Very experienced	Agree	Agree	Agree	Agree	Agree	Your data suggest a strong automatic preference for Abled persons over Physically disabled.
	Recommend prenatal testing	Recommend prenatal testing	Yes	Unsure	Great influence		Recommend prenatal testing	Recommend prenatal testing	Yes	Unsure	Moderate influence	24	Female	Other	Medical student (preclinical)	Not very religious	Moderate	Somewhat Pro Choice (termination is acceptable for some reasons)	Massachusetts (MA)	Not at all experienced	Agree	Neutral	Neutral	Neutral	Agree	Your data suggest a slight automatic preference for Abled persons over Physically disabled.
	Offer but neither recommend nor discourage prenatal testing	Offer but neither recommend nor discourage prenatal testing	Yes	Probably not	Little influence		Offer but neither recommend nor discourage prenatal testing	Offer but neither recommend nor discourage prenatal testing	Most likely	Probably not	Little influence	52	Female	Other	N/A	Not very religious	Liberal	Very Pro Choice (termination is acceptable for any reason)	Virginia (VA)	Not at all experienced	Agree	Disagree	Declined to answer	Agree	Disagree	Your data suggest a strong automatic preference for Abled persons over Physically disabled.
	Recommend prenatal testing	Offer but neither recommend nor discourage prenatal testing	Probably not	No	Little influence		Recommend prenatal testing	Offer but neither recommend nor discourage prenatal testing	Probably not	Probably not	Little influence	24	Female	Clinical patient-facing	Genetic counselor	Somewhat religious	Conservative	Very Pro-Life (termination is not acceptable for any reason)	Tennessee (TN)	Somewhat experienced	Agree	Agree	Disagree	Agree	Agree	Your data suggest a strong automatic preference for Abled persons over Physically disabled.
	Recommend prenatal testing	Offer but neither recommend nor discourage prenatal testing	Yes	Most likely	Great influence		Recommend prenatal testing	Offer but neither recommend nor discourage prenatal testing	Most likely	Most likely	Great influence	23	Female	Clinical patient-facing	Medical student (preclinical)	Somewhat religious	Liberal	Very Pro Choice (termination is acceptable for any reason)	Massachusetts (MA)	Not at all experienced	Agree	Agree	Neutral	Agree	Strongly agree	Your data suggest no automatic preference between Abled persons and Physically disabled.
	Strongly recommend prenatal testing	Offer but neither recommend nor discourage prenatal testing	Most likely	Unsure	Great influence		Offer but neither recommend nor discourage prenatal testing	Offer but neither recommend nor discourage prenatal testing	Yes	Yes	Great influence	37	Female	Clinical laboratory	Genetic counselor	Somewhat religious	Very Liberal	Very Pro Choice (termination is acceptable for any reason)	Florida (FL)	Very experienced	Agree	Agree	Neutral	Agree	Agree	Your data suggest a strong automatic preference for Abled persons over Physically disabled.
	Offer but neither recommend nor discourage prenatal testing	Offer but neither recommend nor discourage prenatal testing	Unsure	No	Moderate influence		Offer but neither recommend nor discourage prenatal testing	Offer but neither recommend nor discourage prenatal testing	Unsure	No	Moderate influence	25	Female	Clinical patient-facing	Genetic counselor	Very religious	Moderate	Somewhat Pro-Life (termination is not acceptable except in rare exceptions)	Washington (WA)	Not very experienced	Disagree	Disagree	Declined to answer	Agree	Neutral	Your data suggest a moderate automatic preference for Abled persons over Physically disabled.
	Recommend prenatal testing	Offer but neither recommend nor discourage prenatal testing	Yes	Probably not	Great influence		Recommend prenatal testing	Offer but neither recommend nor discourage prenatal testing	Most likely	Unsure	Moderate influence	32	Female	Clinical patient-facing	Genetic counselor	Not very religious	Liberal	Very Pro Choice (termination is acceptable for any reason)	New York (NY)	Very experienced	Agree	Disagree	Declined to answer	Agree	Agree	Your data suggest a slight automatic preference for Physically disabled over Abled persons.
	Offer but neither recommend nor discourage prenatal testing	Recommend prenatal testing	Most likely	Unsure	Great influence		Strongly recommend prenatal testing	Strongly recommend prenatal testing	Yes	Unsure	Great influence	27	Male	Clinical patient-facing	Medical student (preclinical)	Not at all religious	Very Liberal	Very Pro Choice (termination is acceptable for any reason)	Massachusetts (MA)	Not at all experienced	Neutral	Agree	Disagree	Agree	Agree	Your data suggest a moderate automatic preference for Abled persons over Physically disabled.
	Offer but neither recommend nor discourage prenatal testing	Offer but neither recommend nor discourage prenatal testing	Most likely	Unsure	Moderate influence		Offer but neither recommend nor discourage prenatal testing	Offer but neither recommend nor discourage prenatal testing	Most likely	Unsure	Moderate influence	41	Female	Clinical laboratory	Genetic counselor	Not very religious	Liberal	Very Pro Choice (termination is acceptable for any reason)	Minnesota (MN)	Very experienced	Disagree	Agree	Strongly disagree	Neutral	Neutral	Your data suggest a strong automatic preference for Abled persons over Physically disabled.
	Recommend prenatal testing	Offer but neither recommend nor discourage prenatal testing	Yes	Yes	Moderate influence		Recommend prenatal testing	Discourage prenatal testing	Yes	Yes	Neutral	24	Female	Clinical patient-facing	Medical student (preclinical)	Not at all religious	Very Liberal	Very Pro Choice (termination is acceptable for any reason)	Minnesota (MN)	Not very experienced	Disagree	Disagree	Strongly disagree	Strongly disagree	Disagree	Your data suggest no automatic preference between Abled persons and Physically disabled.
	Offer but neither recommend nor discourage prenatal testing	Offer but neither recommend nor discourage prenatal testing	Most likely	No	Neutral		Offer but neither recommend nor discourage prenatal testing	Offer but neither recommend nor discourage prenatal testing	Most likely	No	Neutral	24	Female	Clinical patient-facing	GC student	Somewhat religious	Conservative	Somewhat Pro Choice (termination is acceptable for some reasons)	Alabama (AL)	Very experienced	Agree	Declined to answer	Declined to answer	Disagree	Neutral	Your data suggest a moderate automatic preference for Physically disabled over Abled persons.
	Offer but neither recommend nor discourage prenatal testing	Offer but neither recommend nor discourage prenatal testing	Yes	Most likely	Great influence		Offer but neither recommend nor discourage prenatal testing	Offer but neither recommend nor discourage prenatal testing	Yes	Most likely	Great influence	24	Nonbinary	Clinical patient-facing	Medical student (preclinical)	Not at all religious	Very Liberal	Very Pro Choice (termination is acceptable for any reason)	Massachusetts (MA)	Not very experienced	Agree	Agree	Strongly disagree	Neutral	Agree	Your data suggest no automatic preference between Abled persons and Physically disabled.
	Offer but neither recommend nor discourage prenatal testing	Discourage prenatal testing	Probably not	Unsure	Moderate influence		Offer but neither recommend nor discourage prenatal testing	Offer but neither recommend nor discourage prenatal testing	Most likely	Unsure	Moderate influence	41	Female	Clinical patient-facing	Genetic counselor	Not at all religious	Very Liberal	Very Pro Choice (termination is acceptable for any reason)	Missouri (MO)	Very experienced	Neutral	Disagree	Strongly disagree	Agree	Agree	Your data suggest a moderate automatic preference for Abled persons over Physically disabled.
	Recommend prenatal testing	Recommend prenatal testing	Yes	Yes	Great influence		Recommend prenatal testing	Recommend prenatal testing	Yes	Yes	Great influence	30	Female	Other	Medical student (preclinical)	Not at all religious	Very Liberal	Very Pro Choice (termination is acceptable for any reason)	Massachusetts (MA)	Not at all experienced	Agree	Agree	Neutral	Agree	Agree	Your data suggest a slight automatic preference for Physically disabled over Abled persons.
	Recommend prenatal testing	Offer but neither recommend nor discourage prenatal testing	Yes	Unsure	Great influence		Recommend prenatal testing	Offer but neither recommend nor discourage prenatal testing	Yes	Unsure	Moderate influence	66	Female	Clinical patient-facing	Genetic counselor	Not at all religious	Liberal	Somewhat Pro Choice (termination is acceptable for some reasons)	New York (NY)	Very experienced	Agree	Agree	Declined to answer	Agree	Strongly agree	Your data suggest a strong automatic preference for Abled persons over Physically disabled.
	Offer but neither recommend nor discourage prenatal testing	Recommend prenatal testing	Yes	Unsure	Moderate influence		Offer but neither recommend nor discourage prenatal testing	Offer but neither recommend nor discourage prenatal testing	Yes	Most likely	Moderate influence	24	Male	Other	Medical student (preclinical)	Not very religious	Moderate	Somewhat Pro Choice (termination is acceptable for some reasons)	Massachusetts (MA)	Not at all experienced	Disagree	Disagree	Disagree	Agree	Agree	Your data suggest a strong automatic preference for Abled persons over Physically disabled.
	Offer but neither recommend nor discourage prenatal testing	Offer but neither recommend nor discourage prenatal testing	Yes	Unsure	Moderate influence		Offer but neither recommend nor discourage prenatal testing	Offer but neither recommend nor discourage prenatal testing	Yes	Unsure	Moderate influence	30	Female	Other	Genetic counselor	Very religious	Liberal	Very Pro Choice (termination is acceptable for any reason)	Texas (TX)	Not very experienced	Agree	Agree	Strongly disagree	Agree	Neutral	Your data suggest a slight automatic preference for Physically disabled over Abled persons.
	Strongly recommend prenatal testing	Offer but neither recommend nor discourage prenatal testing	Yes	Yes	Great influence		Strongly recommend prenatal testing	Offer but neither recommend nor discourage prenatal testing	Yes	Yes	Moderate influence	23	Female	Other	Medical student (preclinical)	Not at all religious	Very Liberal	Very Pro Choice (termination is acceptable for any reason)	Massachusetts (MA)	Not at all experienced	Disagree	Agree	Strongly disagree	Agree	Agree	Your data suggest a strong automatic preference for Abled persons over Physically disabled.
	Recommend prenatal testing	Offer but neither recommend nor discourage prenatal testing	Unsure	Unsure	Neutral		Offer but neither recommend nor discourage prenatal testing	Offer but neither recommend nor discourage prenatal testing	Most likely	Unsure	Moderate influence	0	Decline to answer	Decline to answer	Declined to answer	Decline to answer	Declined to answer	Declined to answer	declined to answer	Declined to answer	Neutral	Neutral	Neutral	Neutral	Neutral	Bad data
	Offer but neither recommend nor discourage prenatal testing	Offer but neither recommend nor discourage prenatal testing	Yes	Unsure	Moderate influence		Offer but neither recommend nor discourage prenatal testing	Offer but neither recommend nor discourage prenatal testing	Unsure	Unsure	Neutral	22	Female	Clinical patient-facing	Medical student (preclinical)	Somewhat religious	Declined to answer	Neutral (not pro-choice or pro-life)	Massachusetts (MA)	Not at all experienced	Agree	Agree	Disagree	Agree	Agree	Bad data
	Offer but neither recommend nor discourage prenatal testing	Recommend prenatal testing	Yes	Unsure	Great influence		Offer but neither recommend nor discourage prenatal testing	Offer but neither recommend nor discourage prenatal testing	Yes	Most likely	Great influence	22	Male	Clinical patient-facing	Medical student (preclinical)	Not at all religious	Liberal	Very Pro Choice (termination is acceptable for any reason)	California (CA)	Not at all experienced	Agree	Agree	Disagree	Agree	Agree	Your data suggest a moderate automatic preference for Abled persons over Physically disabled.
	Recommend prenatal testing	Offer but neither recommend nor discourage prenatal testing	Most likely	No	Moderate influence		Recommend prenatal testing	Offer but neither recommend nor discourage prenatal testing	Yes	Unsure	Moderate influence	27	Female	Clinical patient-facing	Genetic counselor	Not at all religious	Very Liberal	Very Pro Choice (termination is acceptable for any reason)	Washington (WA)	Very experienced	Agree	Disagree	Strongly disagree	Agree	Agree	Your data suggest a strong automatic preference for Abled persons over Physically disabled.
	Recommend prenatal testing	Strongly recommend prenatal testing	Yes	No	Moderate influence		Recommend prenatal testing	Strongly recommend prenatal testing	Yes	No	Moderate influence	25	Female	Other	Medical student (preclinical)	Very religious	Moderate	Somewhat Pro-Life (termination is not acceptable except in rare exceptions)	Massachusetts (MA)	Not at all experienced	Disagree	Disagree	Disagree	Neutral	Agree	Your data suggest a moderate automatic preference for Abled persons over Physically disabled.
	Strongly recommend prenatal testing	Offer but neither recommend nor discourage prenatal testing	Yes	Unsure	Great influence		Strongly recommend prenatal testing	Offer but neither recommend nor discourage prenatal testing	Yes	Most likely	Moderate influence	21	Female	Clinical patient-facing	Medical student (preclinical)	Very religious	Liberal	Very Pro Choice (termination is acceptable for any reason)	Massachusetts (MA)	Not at all experienced	Disagree	Neutral	Strongly disagree	Agree	Neutral	Your data suggest a slight automatic preference for Abled persons over Physically disabled.
	Recommend prenatal testing	Offer but neither recommend nor discourage prenatal testing	Probably not	No	Little influence		Recommend prenatal testing	Offer but neither recommend nor discourage prenatal testing	No	No	No influence	55	Female	Other	Nurse	Somewhat religious	Liberal	Somewhat Pro Choice (termination is acceptable for some reasons)	New Jersey (NJ)	Not very experienced	Agree	Agree	Neutral	Agree	Agree	Your data suggest a strong automatic preference for Abled persons over Physically disabled.
	Strongly recommend prenatal testing	Offer but neither recommend nor discourage prenatal testing	Yes	Most likely	Great influence		Strongly recommend prenatal testing	Offer but neither recommend nor discourage prenatal testing	Yes	Yes	Great influence	25	Female	Clinical patient-facing	Medical student (preclinical)	Not very religious	Liberal	Very Pro Choice (termination is acceptable for any reason)	Massachusetts (MA)	Not at all experienced	Agree	Agree	Strongly disagree	Neutral	Agree	Your data suggest a moderate automatic preference for Abled persons over Physically disabled.
	Strongly recommend prenatal testing	Strongly recommend prenatal testing	Yes	Unsure	Great influence		Offer but neither recommend nor discourage prenatal testing	Offer but neither recommend nor discourage prenatal testing	Yes	Unsure	Great influence	23	Male	Clinical patient-facing	Medical student (preclinical)	Very religious	Moderate	Very Pro Choice (termination is acceptable for any reason)	Massachusetts (MA)	Not at all experienced	Agree	Disagree	Disagree	Neutral	Strongly agree	Your data suggest a strong automatic preference for Abled persons over Physically disabled.
	Offer but neither recommend nor discourage prenatal testing	Offer but neither recommend nor discourage prenatal testing	Most likely	Most likely	Great influence		Offer but neither recommend nor discourage prenatal testing	Offer but neither recommend nor discourage prenatal testing	Most likely	Most likely	Great influence	42	Female	Clinical patient-facing	Genetic counselor	Somewhat religious	Moderate	Very Pro Choice (termination is acceptable for any reason)	South Carolina (SC)	Very experienced	Neutral	Neutral	Disagree	Neutral	Agree	Your data suggest a strong automatic preference for Abled persons over Physically disabled.
	Recommend prenatal testing	Recommend prenatal testing	Most likely	Unsure	Moderate influence		Offer but neither recommend nor discourage prenatal testing	Offer but neither recommend nor discourage prenatal testing	Yes	Unsure	Neutral	26	Male	Other	Medical student (preclinical)	Not very religious	Moderate	Very Pro Choice (termination is acceptable for any reason)	Maryland (MD)	Not at all experienced	Neutral	Neutral	Disagree	Agree	Agree	Your data suggest a strong automatic preference for Abled persons over Physically disabled.
	Offer but neither recommend nor discourage prenatal testing	Offer but neither recommend nor discourage prenatal testing	Most likely	Probably not	Moderate influence		Offer but neither recommend nor discourage prenatal testing	Offer but neither recommend nor discourage prenatal testing	Yes	No	Moderate influence	59	Female	Other	Educator	Somewhat religious	Moderate	Somewhat Pro Choice (termination is acceptable for some reasons)	Pennsylvania (PA)	Not at all experienced	Neutral	Neutral	Disagree	Neutral	Neutral	Your data suggest a slight automatic preference for Physically disabled over Abled persons.
	Strongly recommend prenatal testing	Offer but neither recommend nor discourage prenatal testing	Most likely	Unsure	Moderate influence		Strongly recommend prenatal testing	Offer but neither recommend nor discourage prenatal testing	Most likely	Unsure	Moderate influence	24	Female	Other	Medical student (preclinical)	Somewhat religious	Liberal	Very Pro Choice (termination is acceptable for any reason)	Massachusetts (MA)	Not at all experienced	Neutral	Disagree	Disagree	Disagree	Agree	Your data suggest a slight automatic preference for Abled persons over Physically disabled.
	Strongly recommend prenatal testing	Recommend prenatal testing	Yes	Yes	Great influence		Recommend prenatal testing	Offer but neither recommend nor discourage prenatal testing	Yes	Yes	Great influence	32	Female	Other	Genetic counselor	Not very religious	Liberal	Very Pro Choice (termination is acceptable for any reason)	Alabama (AL)	Not very experienced	Agree	Agree	Strongly disagree	Agree	Neutral	Your data suggest a strong automatic preference for Abled persons over Physically disabled.
	Offer but neither recommend nor discourage prenatal testing	Offer but neither recommend nor discourage prenatal testing	Probably not	No	Moderate influence		Offer but neither recommend nor discourage prenatal testing	Offer but neither recommend nor discourage prenatal testing	Unsure	Probably not	Moderate influence	25	Female	Other	Medical student (preclinical)	Not very religious	Liberal	Very Pro Choice (termination is acceptable for any reason)	Massachusetts (MA)	Not at all experienced	Neutral	Neutral	Disagree	Agree	Neutral	Your data suggest a moderate automatic preference for Abled persons over Physically disabled.
	Offer but neither recommend nor discourage prenatal testing	Offer but neither recommend nor discourage prenatal testing	Yes	Unsure	Moderate influence		Offer but neither recommend nor discourage prenatal testing	Offer but neither recommend nor discourage prenatal testing	Yes	Most likely	Great influence	28	Male	Other	Medical student (preclinical)	Not at all religious	Very Liberal	Very Pro Choice (termination is acceptable for any reason)	Massachusetts (MA)	Not at all experienced	Disagree	Agree	Strongly disagree	Neutral	Neutral	Your data suggest a strong automatic preference for Abled persons over Physically disabled.
	Offer but neither recommend nor discourage prenatal testing	Offer but neither recommend nor discourage prenatal testing	Most likely	Unsure	Moderate influence		Offer but neither recommend nor discourage prenatal testing	Offer but neither recommend nor discourage prenatal testing	Most likely	Most likely	Moderate influence	29	Female	Clinical patient-facing	Genetic counselor	Somewhat religious	Moderate	Somewhat Pro Choice (termination is acceptable for some reasons)	Connecticut (CT)	Somewhat experienced	Agree	Agree	Declined to answer	Neutral	Agree	Your data suggest a moderate automatic preference for Abled persons over Physically disabled.
	Strongly recommend prenatal testing	Offer but neither recommend nor discourage prenatal testing	Most likely	Most likely	Great influence		Strongly recommend prenatal testing	Offer but neither recommend nor discourage prenatal testing	Yes	Yes	Great influence	32	Female	Clinical patient-facing	Genetic counselor	Not at all religious	Very Liberal	Very Pro Choice (termination is acceptable for any reason)	Utah (UT)	Very experienced	Agree	Agree	Declined to answer	Agree	Agree	Your data suggest a strong automatic preference for Abled persons over Physically disabled.
	Offer but neither recommend nor discourage prenatal testing	Offer but neither recommend nor discourage prenatal testing	Most likely	Unsure	Moderate influence		Offer but neither recommend nor discourage prenatal testing	Offer but neither recommend nor discourage prenatal testing	Most likely	Unsure	Moderate influence	26	Female	Clinical patient-facing	Medical student (preclinical)	Not very religious	Liberal	Somewhat Pro Choice (termination is acceptable for some reasons)	California (CA)	Not at all experienced	Agree	Agree	Strongly disagree	Agree	Agree	Your data suggest a moderate automatic preference for Physically disabled over Abled persons.
	Offer but neither recommend nor discourage prenatal testing	Offer but neither recommend nor discourage prenatal testing	Yes	Most likely	Great influence		Offer but neither recommend nor discourage prenatal testing	Offer but neither recommend nor discourage prenatal testing	Yes	Most likely	Great influence	23	Female	Other	Medical student (preclinical)	Not at all religious	Liberal	Somewhat Pro Choice (termination is acceptable for some reasons)	Massachusetts (MA)	Not at all experienced	Agree	Agree	Disagree	Neutral	Agree	Your data suggest a strong automatic preference for Abled persons over Physically disabled.
	Strongly recommend prenatal testing	Offer but neither recommend nor discourage prenatal testing	Yes	Most likely	Moderate influence		Offer but neither recommend nor discourage prenatal testing	Offer but neither recommend nor discourage prenatal testing	Yes	Yes	Moderate influence	34	Male	Other	Medical student (preclinical)	Not very religious	Very Liberal	Somewhat Pro Choice (termination is acceptable for some reasons)	Ohio (OH)	Not at all experienced	Disagree	Neutral	Disagree	Neutral	Agree	Your data suggest a strong automatic preference for Abled persons over Physically disabled.
	Recommend prenatal testing	Offer but neither recommend nor discourage prenatal testing	Yes	Probably not	Neutral		Recommend prenatal testing	Discourage prenatal testing	Yes	Unsure	Moderate influence	0	Male	Clinical patient-facing	Medical student (preclinical)	Not very religious	Liberal	Somewhat Pro Choice (termination is acceptable for some reasons)	California (CA)	Not at all experienced	Agree	Disagree	Strongly disagree	Agree	Agree	Your data suggest a slight automatic preference for Abled persons over Physically disabled.
	Recommend prenatal testing	Offer but neither recommend nor discourage prenatal testing	Yes	Most likely	Great influence		Recommend prenatal testing	Offer but neither recommend nor discourage prenatal testing	Most likely	Unsure	Moderate influence	28	Female	Research	Genetic counselor	Not at all religious	Very Liberal	Very Pro Choice (termination is acceptable for any reason)	declined to answer	Not very experienced	Neutral	Agree	Disagree	Agree	Agree	Your data suggest a moderate automatic preference for Abled persons over Physically disabled.
	Recommend prenatal testing	Recommend prenatal testing	Yes	Unsure	Great influence		Recommend prenatal testing	Recommend prenatal testing	Yes	Unsure	Great influence	23	Male	Other	Medical student (preclinical)	Not very religious	Liberal	Somewhat Pro Choice (termination is acceptable for some reasons)	Massachusetts (MA)	Not at all experienced	Disagree	Neutral	Disagree	Neutral	Neutral	Your data suggest a strong automatic preference for Abled persons over Physically disabled.
	Strongly recommend prenatal testing	Strongly recommend prenatal testing	Yes	Unsure	Moderate influence		Offer but neither recommend nor discourage prenatal testing	Offer but neither recommend nor discourage prenatal testing	Yes	Most likely	Moderate influence	27	Male	Clinical patient-facing	Medical student (clinical)	Not at all religious	Liberal	Very Pro Choice (termination is acceptable for any reason)	New Hampshire (NH)	Somewhat experienced	Agree	Agree	Declined to answer	Disagree	Declined to answer	Your data suggest a moderate automatic preference for Abled persons over Physically disabled.
	Recommend prenatal testing	Offer but neither recommend nor discourage prenatal testing	Probably not	Probably not	Little influence		Recommend prenatal testing	Offer but neither recommend nor discourage prenatal testing	Most likely	Unsure	Neutral	64	Female	Clinical patient-facing	Nurse	Somewhat religious	Moderate	Somewhat Pro Choice (termination is acceptable for some reasons)	Massachusetts (MA)	Not at all experienced	Disagree	Disagree	Disagree	Neutral	Disagree	Your data suggest a strong automatic preference for Abled persons over Physically disabled.
	Recommend prenatal testing	Recommend prenatal testing	No	Unsure	Neutral		Recommend prenatal testing	Offer but neither recommend nor discourage prenatal testing	No	Unsure	Neutral	38	Female	Other	Other	Very religious	Very Liberal	Declined to answer	New Jersey (NJ)	Very experienced	Agree	Disagree	Strongly disagree	Neutral	Agree	Your data suggest a strong automatic preference for Abled persons over Physically disabled.
	Offer but neither recommend nor discourage prenatal testing	Recommend prenatal testing	Yes	Unsure	Moderate influence		Recommend prenatal testing	Recommend prenatal testing	Yes	Unsure	Moderate influence	24	Male	Clinical patient-facing	Medical student (clinical)	Not at all religious	Liberal	Very Pro Choice (termination is acceptable for any reason)	Massachusetts (MA)	Not at all experienced	Disagree	Declined to answer	Disagree	Agree	Strongly agree	Your data suggest a strong automatic preference for Physically disabled over Abled persons.
	Recommend prenatal testing	Offer but neither recommend nor discourage prenatal testing	Most likely	Unsure	Moderate influence		Recommend prenatal testing	Offer but neither recommend nor discourage prenatal testing	Most likely	Unsure	Moderate influence	25	Female	Clinical patient-facing	Genetic counselor	Somewhat religious	Very Liberal	Very Pro Choice (termination is acceptable for any reason)	Massachusetts (MA)	Somewhat experienced	Agree	Strongly agree	Strongly disagree	Agree	Agree	Your data suggest no automatic preference between Abled persons and Physically disabled.
	Offer but neither recommend nor discourage prenatal testing	Offer but neither recommend nor discourage prenatal testing	Most likely	Probably not	Moderate influence		Offer but neither recommend nor discourage prenatal testing	Offer but neither recommend nor discourage prenatal testing	Most likely	Unsure	Neutral	36	Female	Clinical patient-facing	Genetic counselor	Not at all religious	Very Liberal	Very Pro Choice (termination is acceptable for any reason)	Missouri (MO)	Somewhat experienced	Neutral	Neutral	Strongly disagree	Agree	Neutral	Your data suggest a moderate automatic preference for Abled persons over Physically disabled.
	Strongly recommend prenatal testing	Recommend prenatal testing	Yes	No	Little influence		Strongly recommend prenatal testing	Strongly recommend prenatal testing	Yes	No	Little influence	29	Female	Clinical patient-facing	Genetic counselor	Very religious	Moderate	Somewhat Pro-Life (termination is not acceptable except in rare exceptions)	Florida (FL)	Not very experienced	Disagree	Declined to answer	Declined to answer	Disagree	Agree	Your data suggest a strong automatic preference for Abled persons over Physically disabled.
	Offer but neither recommend nor discourage prenatal testing	Offer but neither recommend nor discourage prenatal testing	Yes	No	Moderate influence		Recommend prenatal testing	Offer but neither recommend nor discourage prenatal testing	Yes	Unsure	Moderate influence	43	Female	Clinical patient-facing	Genetic counselor	Somewhat religious	Very Liberal	Somewhat Pro Choice (termination is acceptable for some reasons)	Pennsylvania (PA)	Very experienced	Disagree	Disagree	Disagree	Disagree	Neutral	Your data suggest a strong automatic preference for Abled persons over Physically disabled.
	Offer but neither recommend nor discourage prenatal testing	Offer but neither recommend nor discourage prenatal testing	Unsure	Probably not	Neutral		Offer but neither recommend nor discourage prenatal testing	Offer but neither recommend nor discourage prenatal testing	Unsure	Unsure	Neutral	37	Female	Clinical patient-facing	Genetic counselor	Somewhat religious	Moderate	Very Pro Choice (termination is acceptable for any reason)	New York (NY)	Somewhat experienced	Neutral	Disagree	Declined to answer	Neutral	Agree	Your data suggest a moderate automatic preference for Abled persons over Physically disabled.
	Recommend prenatal testing	Offer but neither recommend nor discourage prenatal testing	Most likely	Most likely	Moderate influence		Recommend prenatal testing	Offer but neither recommend nor discourage prenatal testing	Most likely	Unsure	Moderate influence	44	Female	Clinical laboratory	Genetic counselor	Not at all religious	Liberal	Very Pro Choice (termination is acceptable for any reason)	Maryland (MD)	Very experienced	Agree	Disagree	Disagree	Agree	Strongly agree	Your data suggest a moderate automatic preference for Abled persons over Physically disabled.
